# Supplementary material for: Single‐cell transcriptomic analysis of small and large wounds reveals the distinct spatial organization of regenerative fibroblasts
Source: Exp Dermatol. 2020 Dec 7;30(1):92–101. doi: 10.1111/exd.14244 (PMC7839523; doi:10.1111/exd.14244)
Supplement: Supplementary file 4 — Table S1. List of 362 velocity genes. [file EXD-30-92-s004.csv]

List of 362 Velocity Genes
Sbspon
Slc40a1
Igfbp5
Serpine2
Cd55
Cfh
Rgs2
Tnn
Uap1
Ifi205
Mark1
Tgfb2
Cenpf
Prex2
Il1rl1
Nrp2
Adam23
Twist2
Sned1
Ptgs2
Angptl1
Dpt
Rgs5
F11r
Cd34
Pde7b
Rspo3
Prdm1
Unc5b
Cdk1
Mmp11
Col18a1
Nav3
Lgr5
Rassf3
Akap12
Esr1
Fbxo30
Ank3
Fam13c
Efna2
Timp3
Kitl
Lin7a
Phlda1
Wif1
Emid1
Meis1
Tenm2
Hmmr
Lgals9
Top2a
Gjc1
Abca8a
Ramp3
Efemp1
Adam19
Col23a1
Gas7
Tmem100
Gngt2
Sox9
Efr3b
Hdac9
Cep128
Fbln5
Bcl11b
Sdc1
Rrm2
Meox2
Smoc1
Hhipl1
Dlk1
Net1
Pxdc1
F13a1
Cxcl14
Ptch1
Nkd2
Arhgef28
Fst
Itga1
Inhba
Sfrp4
Aspn
Omd
Ogn
Dapk1
Mef2c
Emb
Ccnb1ip1
Tnfsf11
Diaph3
Spry2
Dock9
Wnt5a
Mustn1
Eaf1
Lgals3
Scara5
Enox1
Klf5
Itgbl1
Osmr
Egflam
Pdzd2
Cdh6
Basp1
Rnf19a
Ncald
Klf10
Angpt1
Trps1
Enpp2
Mtss1
Lypd2
Slc2a13
Gdnf
C1qtnf3
Myo10
Sema5a
Cthrc1
Nov
Trib1
Socs1
Cldn1
Apod
Arhgap31
Plcxd2
Alcam
Nfkbiz
Col8a1
Crybg3
Rcan1
Hes1
Heg1
Mylk
Abi3bp
Ets2
Ezr
Thbs2
H2-Aa
Ptk7
Daam2
C3
Xdh
Cdc42ep3
Pde10a
Smoc2
Zfp948
Pi16
Pim1
H2-Ab1
Gm26917
Tnfrsf21
Rcan2
Kctd1
Nrep
Hbegf
Fgf1
Fbn2
Smim3
Piezo2
Gramd3
Lmnb1
Gm4951
F830016B08Rik
Iigp1
Cd74
Pdgfrb
Csf1r
Tle4
Rorb
Gda
Gfra1
Rasgrp2
Tmem2
Cd274
Plce1
Entpd1
Itga8
Nebl
Zeb2
Scn7a
Serping1
Prr5l
Cd44
Gatm
Jag1
Tgm2
Pltp
Bmp7
Fam107b
Ccdc3
Itih5
Acvr2a
Tnfaip6
Fmnl2
Itga6
Itga4
Lrp4
Ckap5
Pamr1
Mpped2
Lgr4
Nusap1
Fgf7
Fbln7
Wisp2
Tshz2
Tfap2c
Mecom
Igsf10
Rarres1
Ntng1
Vcam1
Ndst3
Cyr61
Ptgfr
Dnajb4
Noct
Tiparp
Ngf
Col11a1
Prss12
Lef1
Dkk2
Cenpe
Emcn
Zfp292
Tpm2
Nfib
Mllt3
Cdkn2a
Alpl
Runx1t1
Col15a1
Smc2
Col27a1
Pappa
Tek
Pde4b
Plpp3
Rspo1
Stmn1
Runx3
Id3
Ece1
Errfi1
Ldb2
Ugdh
Cxcl9
Plac8
2900026A02Rik
Eln
Col26a1
Flt1
Slc7a1
Cdk6
Sema3d
Slit2
Cxcl2
Areg
Fgf5
Bmp3
Ibsp
Hspb1
Thsd7a
Wnt2
Cttnbp2
Ptn
Hoxa9
Hk2
Frmd4b
C1s1
Abcc9
Cav2
Bpgm
Ndnf
Mgll
Cxcl12
Pde3a
Cox6b2
Isoc2b
Fosb
Apoe
Pou2f2
Erf
Plekhg2
Fxyd1
Ppp1r15a
Aldh1a3
Nr2f2
Gm26522
Nupr1
Mki67
Ebf3
Phldb3
Ppp1r14a
Krtdap
Nav2
Nox4
Ppfibp2
Spon1
Col4a1
Gas6
Rbpms
Cpe
Plvap
Gab1
Il34
Adamts18
Slc7a5
Piezo1
Cbfa2t3
Sipa1l2
Col4a2
Arhgef7
Sfrp1
Pdgfrl
Hpgd
Sh3rf1
Ddx60
Hmox1
Inpp4b
Mmp2
Mt2
Mt1
Cdh5
Acp5
Ubash3b
Phldb1
Ncam1
Hspb2
Ccnb2
Col12a1
Pth1r
Pdgfd
Mmp3
Mmp10
Bmper
Cdon
CT025619.1
Thy1
Mcam
Gldn
Sema7a
Pclaf
Myo1e
Prss35
Plscr4
Col7a1
Gpc3
Sat1
Egfl6
Gm15247
Tspan7
Fhl1
Dmd
Ar
Gpm6b
Gm47283
