# Supplementary material for: Single‐cell transcriptomic analysis of small and large wounds reveals the distinct spatial organization of regenerative fibroblasts
Source: Exp Dermatol. 2020 Dec 7;30(1):92–101. doi: 10.1111/exd.14244 (PMC7839523; doi:10.1111/exd.14244)
Supplement: Supplementary file 5 — Table S2. Periphery test velocity genes Figure 4E. [file EXD-30-92-s005.csv]

Periphery Test Velocity Genes Figure 4e
	0	1	2	3	4	5	6	7	8	9	10	11	12
0	Mmp11	Zyx	Tm4sf1	Serping1	Tcea3	Sorbs1	Inpp4b	Fam105a	Kitl	Scn7a	Lockd	Zbtb16	Pappa2
1	Spata13	Fxyd5	Piezo2	B4galt5	Meg3	Apoe	Plscr4	Vamp5	Cav1	Cmah	Ulbp1	Fgd5	Lamc3
2	Sbspon	Il1rl1	Meg3	Glipr1	Il6	Col23a1	Dapk1	Fgd5	Bcl2l11	Fstl1	Grem1	Negr1	Col4a2
3	Gadd45b	Vcan	Plagl1	Bcl2l11	Abcc9	Ccnl2	Col11a1	Dkk2	Tnc	Gfpt2	Top2a	Ar	Enpp2
4	Podnl1	Tshz2	Tcea3	Il6ra	Apod	Hhip	Lamc3	Zfp536	Col5a3	Esr1	Mms22l	Tnxb	a
5	Ccdc80	Ifi207	Lhfpl2	Meg3	Slfn5	Snrnp70	Cd82	Mef2c	Dcn	Antxr2	Neil3	Mitf	Crabp1
6	Col5a1	Rcn3	Lsmem1	Hs6st2	Col12a1	AC149090.1	Cyp4b1	Ahrr	Prdm1	Tshz2	Cdk1	Itgbl1	Scara5
7	Itga4	Col8a1	St3gal1	Gbp5	Mmp2	Prdm1	Cd55	Entpd1	Gm16685	Gda	Ankrd1	Zfp536	Ntng1
8	Cthrc1	Il18r1	Col5a3	Igf1	Sfrp4	Frem1	Rasgrp2	Gda	Spata13	Abca8a	Bcl2l11	Esr1	Daam2
9	Glipr1	Mmp2	Mmp2	Tnc	Tm4sf1	Ltbp1	Serping1	Nt5e	D16Ertd472e	Efemp1	Ptn	Icam1	Col23a1
10	Ogn	Adamts5	Mpped2	Icam1	Ugdh	Col15a1	Nav2	Itgbl1	Snx10	Thsd7a	Hells	Ltbp4	Nav2
11	Vamp5	Crip1	Nov	Casp4	Gbp5	Thsd7a	Daam2	Tle4	Ltbp1	Kitl	Pbk	Cd55	Ints6l
12	Aspn	Lpar3	Mndal	Angptl1	Gfpt2	Ints6l	Pdgfrb	Ccdc80	Mndal	Zbtb16	Cenpe	Stat5b	Tubb4a
13	Ankrd1	Slc43a3	Inhba	Bpgm	Zfhx3	Slc35f1	Ncald	Sorl1	Il1rl1	Sult5a1	Tle4	Fstl1	Ndnf
14	Col7a1	Gm16685	Fstl1	Col4a1	Tshz2	Gli1	Vamp5	Chodl	Hs6st2	Stat5b	Podnl1	Abca8a	Hhip
15	Col27a1	Timp1	Tshz2	Plagl1	Eln	Daam2	Tle4	Spata13	Antxr2	Slco2b1	Thbs2	Lamc3	Fgf10
16	Angptl1	Gda	Igfbp5	Col18a1	Ifi207	Mpped2	AC149090.1	Itih5	Podnl1	Gngt2	Lgi1	Apbb1ip	Spon1
17	Itgbl1	Ifi205	Sult5a1	Col27a1	Aspn	Ntng1	Col23a1	Lhfpl2	Itga4	Apod	Runx3	Cadm3	Cilp
18	Igf1	Lsmem1	Ugdh	Tcea3	Cenpe	Ptch2	Nkd2	Rspo3	Casp4	Anxa3	Itga2	Entpd1	Ltbp1
19	Bpgm	Timp3	Thbs4	Rcn3	Ifi205	Corin	Gldn	Hmcn2	Glipr1	Txnip	Pla2g7	Dapk1	Sorbs1
20	Pla2g7	Emilin2	Itga2	Crip1	Rcn3	Nav2	Chst8	Nrn1	Ptger3	Cfh	Cenpf	Kitl	Pdgfrb
21	Mylk	Dcn	Zfhx3	Mmp2	Tnfsf8	Grb14	Entpd1	Mettl24	Crabp1	Emilin2	Rspo3	Sned1	Apoe
22	Grem1	Meg3	Mest	Kitl	Sned1	D16Ertd472e	Mfap5	Nkd2	Col18a1	Il6	Spata13	Ahrr	Zbtb16
23	Thbs2	Gap43	Plet1	Crabp1	Timp1	Bcl2	Col4a2	Grem1	B4galt5	Sned1	Mki67	Ppp1r14a	Bcl2
24	Mest	Ltbp1	Akr1c18	Serpine2	Fbn1	Runx3	Ptch2	Trps1	Stat5a	Dapk1	C1qtnf3	Nt5e	Inhba
25	Hells	Scara5	Cav1	Adam23	C3	Trps1	Trps1	Sytl2	Traf3ip3	Fam198b	Snrnp70	Mef2c	Serping1
26	Fam126b	Ifi203	Gm26522	Ulbp1	Hmcn2	Ar	Ccnl2	Prss35	Efemp1	C3	Pdgfrb	Pcolce2	Dpep1
27	Rspo3	St3gal1	Sfrp4	Prss35	Fxyd5	Ncald	Tubb4a	Osr2	Slc43a3	Fxyd6	Gadd45b	Ints6l	Bmp7
28	Tnn	Slc16a6	Smc2	Tnfsf8	Ifi204	Tgfbr1	Cfh	Ppp1r14a	Il18rap	Dcn	Il33	Maob	Ltbp4
29	C1qtnf3	Snx10	Abcc9	Gbp2	Lhfpl2	Ndnf	Tcp11l2	Mitf	Pcolce2	Dab2	Mylk	Fam105a	Serpine2
30	Crip1	Gngt2	Tnc	Col5a3	Piezo2	Cntn1	Col5a1	Pcolce2	Sbspon	Tcp11l2	Mmp11	Eln	Rspo3
31	Rbp1	Gbp2	Ptprz1	Rara	Hs6st2	Col11a1	Spon1	Icam1	Bpgm	Ugdh	Sytl2	Antxr2	Prdm1
32	Fscn1	Cd34	Col8a1	Il18rap	Dlk1	Slc26a7	Ifi202b	Mmp11	Vcan	Ogn	Col5a1	Nkd2	Icam1
33	Lgi1	Il18rap	C3	Cd34	Dab2	Chst8	Cav1	Bcl2	Nnat	Icam1	Hs6st2	Thsd7a	D16Ertd472e
34	Fst	Ifi204	Il33	Cav1	Cthrc1	Smoc1	Vps37b	Ptger3	Il6ra	Efhd1	Sbspon	Mettl24	Sned1
35	Pla1a	Fst	Gm16685	Lsmem1	Gfra2	Alpl	Sbsn	Cd34	Iigp1	Maob	Fam105a	Dab2	Fam126b
36	Spon1	Cmah	Mylk	Snx10	Crip1	Tubb4a	Arrdc3	Mt2	Fgf10	Fgf10	Fst	Slc16a6	Plscr4
37	Fbn1	Lockd	Negr1	Lpar3	Mt2	Lef1	Ints6l	Fam198b	Hmcn2	Ints6l	Dapk1	Ntng1	Smoc1
38	Mki67	Cenpf	Mustn1	Fscn1	Icam1	Dkk2	Fgf10	F13a1	St3gal1	Itih5	Bpgm	Plet1	Mitf
39	Bcl2l11	Tnxb	Cytip	Abcc9	Rab20	Ptch1	Thsd7a	Stat5b	a	Col4a1	Inpp4b	Slco2b1	Traf3ip3
40	Osr2	C3	Ptgs2os2	Slc43a3	Adam23	Plscr4	Nrn1	Mylk	Gbp5	Snx10	Igf1	Ifi202b	Gadd45b
41	Ulbp1	Col12a1	Col27a1	Dab2	Cilp	Htra1	Esr1	Apoe	Rcn3	Pappa2	Nkd2	Penk	Ptger3
42	Wnt5a	Il6	Ereg	Gfra2	Akr1c18	Stat5a	Ptch1	Dapk1	Col4a1	Il6ra	Rbp1	Krtdap	Col13a1
43	Ptn	Tnc	Dab2	Nov	Grem1	Pdgfrb	Fxyd5	Casp4	Serping1	Apoe	Itgbl1	Txnip	Ar
44	Mef2c	Cd55	Chodl	Rab20	Emilin2	Spon1	Mettl24	Col12a1	Timp1	Gap43	Cthrc1	Casp4	Htra1
45	Traf3ip3	Anxa3	Fam198b	Slfn5	Scn7a	Stat5b	Lef1	Ptn	Fstl1	Bmp7	Ptger3	Tcp11l2	Hells
46	Col12a1	Adam23	Gfra2	9130015A21Rik	Gbp2	Arrdc3	Apoe	Apbb1ip	Pla2g7	Mitf	Smc2	Cyp4b1	Ccnl2
47	Smc2	9130015A21Rik	Ankrd1	Pla1a	Vcan	Rspo2	Fxyd6	Txnip	Mfap5	Igfbp5	Col7a1	Gadd45b	Nov
48	Grb14	Sfrp4	Ifi202b	Cdk1	Col18a1	Dapk1	Frem1	Krtdap	Crip1	B4galt5	Inhba	Htra1	Esr1
49	Ptger3	Sbsn	B4galt5	Gm16685	Esr1	Ptprz1	Fgd5	Daam2	Mustn1	Hells	Lamc3	Rara	Tgfbr1
50	Cdc42ep3	Mms22l	Snx10	Il1rl1	Anxa3	Nnat	Ltbp4	Negr1	Col27a1	Fxyd1	Mef2c	Fxyd6	Col4a1
51	Sytl2	Ogn	Il1rl1	St3gal1	Il33	Esr1	Sorl1	Gadd45b	Ifi205	Ar	Nav2	Hmcn2	Entpd1
52	Apbb1ip	Dlk1	Krtdap	Gfpt2	Txnip	Alcam	Tgfbr1	Cdc42ep3	Ifi204	Eln	Gbp2	Il6ra	Inpp4b
53	Runx3	Mndal	Col18a1	Krtdap	Igfbp5	Fgf10	Dkk2	Fxyd5	Meg3	Hmcn2	Ccdc80	Igf1	Eln
54	Cdk1	Hs6st2	Adam23	Alcam	Plagl1	Luzp2	Ar	Ogn	Rara	Dpep1	Vamp5	Cytip	Ptprz1
55	Akr1c18	Itga2	9130015A21Rik	Spata13	Casp4	Col4a2	Gli1	Ankrd1	Rab20	Zyx	Col18a1	Dcn	Stat5a
56	Rcn3	Ptgs2os2	Casp4	Aspn	Osr2	Ptger3	Coch	Cthrc1	Penk	Ltbp4	Col11a1	Tcea3	Arrdc3
57	Lhfpl2	Il33	Fxyd1	Iigp1	Gap43	Gldn	Hhip	Tnxb	Serpine2	Mndal	Arrdc3	Sult5a1	St3gal1
58	Igfbp5	Hells	Sorl1	Col8a1	Cfh	Cpne5	Sorbs1	Cd82	Akr1c18	Apbb1ip	Adamts5	Dpep1	Rasgrp2
59	F13a1	Krtdap	Adamts5	Akr1c18	Lsmem1	Tle4	Mylk	Eln	Alcam	Cadm3	Plet1	Bcl2	Smc2
60	Neil3	Gfpt2	Rara	Cilp	Serpine2	Coch	Pbk	Fscn1	Krtdap	Tcea3	Zfp536	Scn7a	Slc26a7
61	Rara	Thbs2	Rbp1	Mustn1	Cd55	Serpine2	Ndnf	Pla1a	Efhd1	Tubb4a	Prdm1	Sbsn	Bmp4
62	Dpep1	Col5a3	Anxa3	Col5a1	Egfl6	Carmn	Maob	Esr1	Gbp2	Fst	a	Ccdc80	Gap43
63	Pbk	Ereg	Neil3	Ereg	Itih5	Rasgrp2	Tnn	Ltbp4	Rbp1	Ptn	Gngt2	Efemp1	Mettl24
64	Zyx	a	Alcam	Ptger3	Adamts5	Bmp7	Ptn	Lgi1	Fam126b	Cd55	Cadm3	Cav1	Carmn
65	Mms22l	Sned1	Grem1	Itga4	Top2a	Col13a1	Alcam	Gfra2	Neil3	Ltbp1	Fam126b	Frem1	Slfn5
66	Entpd1	Il6ra	Gbp2	Fst	Ereg	Cfh	Cilp	Lsmem1	Ereg	Chodl	Krtdap	Tle4	Fgd5
67	D16Ertd472e	Inhba	Apbb1ip	Stat5a	St3gal1	Mt2	Traf3ip3	Bmp4	Inhba	Bcl2	Apbb1ip	Gda	Cd55
68	Piezo2	Ulbp1	Hmcn2	Ugdh	Col27a1	Fgd5	Col13a1	Maob	Gfpt2	Gbp2	Rasgrp2	Apod	Chst8
69	Fam198b	Fbn1	Ifi203	Timp1	Mustn1	Lamc3	Ptger3	Cmah	Lpar3	Mef2c	Slfn5	Apoe	Frem1
70	Nnat	Rara	Fbn1	Itih5	Thbs2	Akr1c18	Wnt5a	Rara	Rspo3	Zfp536	Cd82	Ptn	Col5a1
71	Zfhx3	Egfl6	C1qtnf3	Ccdc80	Hells	Fxyd1	Nov	Col7a1	Itih5	Thbs2	Pla1a	Fscn1	Cav1
72	Timp3	Penk	Efhd1	Cthrc1	Snx10	Rab20	Zbtb16	Cyp4b1	Thbs4	St3gal1	Glipr1	Lgi1	Tle4
73	Efemp1	Aspn	Cenpe	Ifi204	Efhd1	Wif1	Cdc42ep3	C1qtnf3	Tnfsf8	Slc43a3	Col4a1	Fxyd1	Il6ra
74	Fam105a	Sytl2	Cdc42ep3	Tgfbr1	Gm16685	Bmp4	Icam1	Efemp1	Piezo2	Tle4	Enpp2	Col7a1	AC149090.1
75	Kitl	Mt2	Nt5e	Zfhx3	Cdk1	Enpp2	Iigp1	Adamts5	Mki67	Ptch1	Col4a2	Emilin2	Ifi202b
76	Col18a1	Igfbp5	Cdk1	Anxa3	Krtdap	Nkd2	Bcl2	Mustn1	Gfra2	Fbn1	Cav1	Trps1	Nnat
77	Serpine2	Cdc42ep3	Antxr2	Txnip	Tnxb	Pappa2	Gadd45b	Fxyd1	Mmp2	Vcan	Mettl24	Cdc42ep3	Abca8a
78	Mustn1	Fxyd6	Egfl6	Dcn	Abca8a	Tcp11l2	Slc16a6	Ar	Hells	Lpar3	Mustn1	Rspo3	Vps37b
79	Htra1	Ugdh	Ifi204	Nt5e	Col8a1	Traf3ip3	Col18a1	Bpgm	Mef2c	Plagl1	Fam198b	Wif1	Cfh
80	Ifi203	Top2a	Ifi205	Tm4sf1	Cmah	Ptn	Prdm1	Htra1	Prss35	Mfap5	Alcam	Plagl1	Mpped2
81	Gfra2	Scn7a	Iigp1	Ifi205	9130015A21Rik	Gm26522	Col4a1	Ptch1	Wnt5a	Itgbl1	Ogn	Tubb4a	Ptn
82	Ereg	Fam198b	Tnfsf8	Sbspon	a	Fst	Bmp4	Prdm1	Emilin2	Sfrp4	B4galt5	Rcn3	Gldn
83	Thbs4	Fstl1	Htra1	Ptgs2os2	Ulbp1	Wnt5a	Akr1c18	Plet1	Pla1a	Carmn	Itga4	Mt2	Coch
84	Cenpe	Efhd1	Fxyd5	Osr2	Ifi203	Hs6st2	Enpp2	Thsd7a	Ugdh	Cpne5	Cytip	Gldn	Cd82
85	Tnfsf8	Tm4sf1	Slc43a3	Mndal	Ptn	Col4a1	Slco2b1	Itga2	Inpp4b	Sytl2	Abca8a	Ifi207	Mustn1
86	Top2a	Ifi202b	Dlk1	Prdm1	Timp3	Plet1	Cadm3	Mpped2	Wif1	9130015A21Rik	Cpne5	Lsmem1	Tnn
87	Krtdap	Cav1	Il18r1	Apod	Tnc	Nrn1	Mef2c	Egfl6	Adam23	Nt5e	Tnfsf8	Itga2	Emilin2
88	Prdm1	Rab20	Angptl1	Ifi207	Fxyd6	Mef2c	Lhfpl2	Smc2	Cytip	Gm26522	Col12a1	Mustn1	Rab20
89	Lockd	Iigp1	Fscn1	Podnl1	Fstl1	Mustn1	Corin	Gap43	Osr2	Cytip	Mest	Cd82	Prss35
90	Egfl6	Gfra2	Prss35	Dlk1	B4galt5	Maob	Pappa2	Col18a1	Enpp2	Krtdap	Aspn	Osr2	Gli1
91	Iigp1	Osr2	Eln	Gadd45b	Scara5	Tnn	Slc26a7	Pbk	Angptl1	Sbsn	Entpd1	Pdgfrb	C1qtnf3
92	Nrn1	Piezo2	Tcp11l2	Fxyd1	Ptprz1	Inpp4b	Col7a1	Ndnf	Il33	Col4a2	Nov	Fbn1	Iigp1
93	Gbp5	Dpep1	Mettl24	Smc2	Negr1	Dpep1	Itgbl1	Slc35f1	Top2a	Egfl6	Fgf10	Fam198b	Runx3
94	Penk	Prss35	Cd82	Sfrp4	Iigp1	Vps37b	Alpl	Igf1	Pbk	Zfhx3	Angptl1	Col4a1	Sbsn
95	Cilp	Wif1	Gngt2	Zyx	Ltbp4	Mms22l	Fam126b	Akr1c18	Ptgs2os2	Cilp	Akr1c18	Tnfsf8	Tcp11l2
96	Cytip	Tcp11l2	Cd34	Ifi203	Efemp1	Fam126b	Ntng1	Ptgs2os2	Zyx	Tnfsf8	Mfap5	Grb14	Fstl1
97	Pcolce2	Pbk	Thbs2	Il18r1	Carmn	Chodl	C1qtnf3	Tnfsf8	Mmp11	Top2a	Fstl1	Vamp5	Tnfsf8
98	Dlk1	Lgi1	Ptn	Thbs2	Tnn	Efemp1	Bmp7	Scara5	Ccdc80	Fscn1	Egfl6	C3	Akr1c18
99	Serping1	Plscr4	Mki67	Egfl6	Col11a1	Cyp4b1	Cytip	Tcea3	Chst8	Tnxb	Bmp7	C1qtnf3	Fxyd6
100	Tgfbr1	Casp4	Itih5	Top2a	Gm26522	Inhba	Stat5a	Wif1	Mms22l	Pdgfrb	Iigp1	Vcan	Dkk2
101	Txnip	Snrnp70	Bmp4	Mt2	Slc43a3	Fstl1	Fxyd1	Plagl1	Ptprz1	Col15a1	Crip1	Egfl6	Ptch2
102	Gm26522	Hmcn2	Wif1	Penk	Lgi1	Negr1	Penk	Fbn1	Vamp5	Mt2	Gap43	Cilp	Apod
103	Inpp4b	Mfap5	Il18rap	Neil3	Mest	Fscn1	a	Fxyd6	Ifi202b	Mettl24	Stat5b	Akr1c18	Egfl6
104	Tle4	Bmp7	Dcn	Col4a2	Gngt2	Serping1	Lockd	Fam126b	Cdk1	Vps37b	Fscn1	Mndal	Txnip
105	Mmp2	Glipr1	a	Cenpf	Wif1	Sned1	Mmp11	Abca8a	Sbsn	Aspn	Chst8	Pla2g7	Alpl
106	Itih5	Tnn	Sbspon	Wnt5a	F13a1	Fam105a	Slfn5	AC149090.1	Lockd	Frem1	Ahrr	Sorbs1	Slc43a3
107	Cd82	Plet1	Il6ra	Wif1	Mndal	Aspn	Prss35	Scn7a	Cpne5	C1qtnf3	Zfhx3	Itih5	Pla2g7
108	a	Gm26522	Cenpf	Rbp1	Neil3	Bpgm	Snrnp70	Vps37b	Alpl	Rbp1	Ptgs2os2	Bmp7	Grb14
109	Wif1	F13a1	Mfap5	Itga2	Ptch2	Ereg	Apod	Gldn	Sorl1	Il33	Anxa3	Col4a2	Antxr2
110	Sorl1	B4galt5	Col13a1	Rspo3	Fscn1	Penk	Mitf	Pla2g7	Ppp1r14a	Enpp2	Ptch2	Chst8	Itgbl1
111	Timp1	Itih5	Penk	Fam105a	Gda	C1qtnf3	Ppp1r14a	Cntn1	9130015A21Rik	Plet1	Piezo2	Pappa2	Lef1
112	Cenpf	Ptn	Il6	Mki67	Col4a1	Mettl24	Mustn1	Inpp4b	Smc2	Sorbs1	Ntng1	AC149090.1	Slc35f1
113	Ppp1r14a	Cfh	Bcl2	Adamts5	Rbp1	Iigp1	Rab20	Sbsn	Ifi207	Crip1	Thbs4	Ifi204	Bcl2l11
114	Slfn5	Cilp	Pappa2	a	Cd34	Cilp	Col12a1	Adam23	Vps37b	Ndnf	Osr2	Ptgs2os2	Neil3
115	Crabp1	Col4a1	Scara5	Igfbp5	Col5a1	Mfap5	Gm26522	Zbtb16	Rspo2	Rara	Antxr2	Nov	Trps1
116	Prss35	Rspo2	Gbp5	Tnn	Sytl2	Egfl6	Antxr2	a	Negr1	Wif1	AC149090.1	Hhip	Ncald
117	Inhba	Pla1a	Tgfbr1	Cytip	Stat5b	Angptl1	Ptprz1	Kitl	Tcp11l2	Mki67	Dlk1	Mylk	Aspn
118	Plagl1	Rbp1	Vcan	Alpl	Ogn	Col5a1	Gda	Cpne5	Abca8a	Pla1a	Wif1	Spata13	Col18a1
119	Arrdc3	Cpne5	Trps1	Thbs4	Mki67	Thbs4	Crabp1	Thbs4	Col15a1	Col12a1	Traf3ip3	Vps37b	Zfhx3
120	Ahrr	D16Ertd472e	Slfn5	Pcolce2	Fam198b	Mki67	Cenpe	Fgf10	Col8a1	Fam105a	Fxyd5	Neil3	Ptgs2os2
121	Eln	Crabp1	Dpep1	Ankrd1	Prss35	Timp3	Sned1	Cytip	Cd34	Gfra2	Efhd1	Bmp4	Thbs4
122	Il33	Smc2	Vps37b	Lockd	Apbb1ip	Sult5a1	Dpep1	Mest	Zfp536	Neil3	Prss35	Alcam	Wif1
123	Snrnp70	Cytip	Cadm3	C3	Thbs4	Adam23	Zfp536	Grb14	Cadm3	Cdk1	Sorl1	Gfpt2	F13a1
124	Meg3	Enpp2	Slc35f1	Sorl1	Itgbl1	Scara5	Rspo3	Gli1	Entpd1	Cthrc1	Crabp1	Sorl1	Plet1
125	Rab20	Pcolce2	Pla2g7	Mms22l	Col15a1	Slc16a6	Rara	Fstl1	F13a1	Gli1	Timp3	Pla1a	B4galt5
126	Negr1	Coch	Fam126b	Mest	Pappa2	F13a1	Htra1	Dab2	Stat5b	Cyp4b1	Il18rap	Coch	Cenpe
127	Carmn	Vps37b	Coch	Chst8	Cpne5	Rspo3	Runx3	Slco2b1	Bmp4	Bmp4	C3	Bpgm	9130015A21Rik
128	Cmah	Luzp2	Slc16a6	Efhd1	Mitf	Apod	Smoc1	Enpp2	Col4a2	Spon1	Pcolce2	Il33	Itga2
129	Cadm3	Kitl	Gfpt2	Cntn1	Antxr2	a	Efhd1	Timp3	Chodl	Rasgrp2	Ptch1	Efhd1	Cyp4b1
130	Daam2	Cenpe	Ltbp4	Cdc42ep3	Rara	Cdk1	Itga2	Top2a	Txnip	Stat5a	Icam1	Iigp1	Col11a1
131	Cpne5	Chodl	Top2a	Carmn	Mettl24	Crip1	Abca8a	Ifi202b	Carmn	Rcn3	Penk	Top2a	Cadm3
132	Cd34	Chst8	Ntng1	Emilin2	Nov	Fxyd6	Mpped2	Lpar3	Slco2b1	Mylk	Col27a1	Cthrc1	Negr1
133	Ptgs2os2	Bcl2l11	Mitf	Vcan	Fam126b	Crabp1	Ccdc80	Traf3ip3	Sned1	Cenpf	Hhip	Slc35f1	Cenpf
134	Mfap5	Pla2g7	Rspo2	Enpp2	Ankrd1	Ptgs2os2	Col15a1	Nov	Coch	F13a1	Abcc9	Tgfbr1	Vamp5
135	Zfp536	Nov	Serpine2	Ltbp4	Gadd45b	Vcan	Luzp2	Il33	Luzp2	a	Plagl1	Lef1	Efhd1
136	Bmp4	Wnt5a	Nnat	Traf3ip3	Cenpf	Igfbp5	Nt5e	Carmn	Lgi1	Ahrr	Emilin2	Ndnf	Thsd7a
137	9130015A21Rik	Col4a2	Txnip	Cadm3	Spon1	Gngt2	Mest	Cenpf	Scara5	Ifi203	Vps37b	Serping1	Dlk1
138	Il18rap	Mki67	Carmn	Col12a1	Inhba	Mitf	Ptgs2os2	Rasgrp2	Nrn1	Mmp2	Bmp4	Gngt2	Slco2b1
139	Alcam	Slfn5	F13a1	Arrdc3	Tgfbr1	Pbk	Pcolce2	Efhd1	Fxyd6	Crabp1	Daam2	Cpne5	Fbn1
140	Abca8a	Igf1	Mms22l	F13a1	Sult5a1	Cenpf	Hmcn2	Cenpe	Fscn1	Col23a1	Ppp1r14a	Cenpf	Top2a
141	Dkk2	Gbp5	Timp1	Gm26522	Fxyd1	Eln	Thbs2	Itga4	Cenpe	Col5a1	Lhfpl2	Il6	Cntn1
142	Vps37b	Serpine2	Esr1	Piezo2	Cadm3	Cytip	Stat5b	Gm26522	Nkd2	Lgi1	Ccnl2	Cdk1	Col15a1
143	Gap43	Stat5a	Pbk	Scn7a	Luzp2	Zbtb16	Efemp1	Pdgfrb	Cenpf	Ifi204	Tm4sf1	Crabp1	Ahrr
144	Antxr2	Abcc9	Apoe	Eln	Rspo3	9130015A21Rik	Gap43	Neil3	Apbb1ip	Ppp1r14a	Carmn	Luzp2	Col12a1
145	Chodl	Pappa2	Enpp2	Col7a1	Col13a1	Efhd1	Mms22l	Ifi207	Col13a1	Luzp2	Ints6l	Dlk1	Slc16a6
146	Luzp2	Cadm3	Luzp2	Inhba	Slc16a6	Ifi203	Carmn	Coch	Pdgfrb	Adamts5	Tgfbr1	Dkk2	Il6
147	Lpar3	Fxyd1	Apod	Lhfpl2	Cyp4b1	Top2a	Fam105a	Lef1	Cdc42ep3	Htra1	Efemp1	Col12a1	Sult5a1
148	Efhd1	Apbb1ip	Cpne5	Nnat	Il18r1	Cthrc1	Sult5a1	Hells	Dab2	Alpl	Corin	Gfra2	Ifi203
149	Col13a1	Mitf	Col15a1	Scara5	Igf1	Ltbp4	Eln	Il6	Nt5e	Lamc3	Timp1	Scara5	Ifi204
150	Ptch1	Bmp4	Crabp1	Lgi1	Sbsn	Itgbl1	Negr1	Crabp1	Egfl6	Slc35f1	Zyx	Col11a1	Cdk1
151	AC149090.1	Col18a1	Cfh	D16Ertd472e	Fgf10	Smc2	Plet1	Sned1	Mitf	Ifi207	Trps1	Thbs4	Nkd2
152	Tnc	Cd82	Ints6l	Cpne5	Rspo2	Dlk1	Cdk1	Col4a2	Dlk1	Lockd	Ndnf	Rspo2	Angptl1
153	Cntn1	Col27a1	Cilp	Il6	Zyx	Slco2b1	Thbs4	Spon1	Tnxb	Lsmem1	Luzp2	Timp3	Ptch1
154	Apod	Carmn	Ifi207	Abca8a	Tcp11l2	Il6ra	Scara5	Dlk1	Lef1	Rspo2	Ar	Rasgrp2	Cthrc1
155	Coch	Nnat	Crip1	Col13a1	Serping1	St3gal1	Ahrr	Snrnp70	Fam198b	Lef1	Gli1	Ptch1	Itih5
156	Rspo2	Slco2b1	Arrdc3	Cmah	Smoc1	Ifi202b	Krtdap	Penk	Smoc1	Nav2	Fbn1	B4galt5	Luzp2
157	Ifi202b	Smoc1	Slco2b1	Spon1	Bcl2l11	Dcn	Slc35f1	Luzp2	Gldn	Mmp11	Smoc1	Mki67	Ppp1r14a
158	Ndnf	Serping1	Podnl1	Ptch2	Pbk	Itih5	Rbp1	Col15a1	Gli1	Col13a1	Rab20	Slc26a7	Col7a1
159	Slco2b1	Col15a1	Ccnl2	Fxyd6	Mpped2	Gadd45b	F13a1	Tnn	Col23a1	Tnn	Ifi204	Col13a1	Mfap5
160	Enpp2	Ncald	Scn7a	Efemp1	Ccnl2	Ppp1r14a	Dab2	Mfap5	Corin	Slc26a7	Lef1	Stat5a	Il18r1
161	Ints6l	Mustn1	Efemp1	Slc16a6	Wnt5a	Entpd1	Casp4	Bmp7	Ahrr	Gldn	Col13a1	Fgf10	Efemp1
162	Col15a1	Dab2	Col11a1	Plet1	Col5a3	Abca8a	Rspo2	Mndal	Slc26a7	Coch	Slco2b1	Corin	Mms22l
163	Slc16a6	Ahrr	Ppp1r14a	Ahrr	Cytip	Cadm3	Neil3	Pappa2	C1qtnf3	Ntng1	Col5a3	Alpl	Corin
164	Sbsn	Angptl1	Sned1	Sytl2	Ahrr	Cd82	Inhba	Il18rap	Dpep1	Snrnp70	Ncald	Cntn1	Rspo2
165	Pdgfrb	Ppp1r14a	Snrnp70	Sbsn	Plet1	Ifi204	Ifi203	Nav2	Gap43	Cntn1	Coch	Gbp5	Mki67
166	Scara5	Ccnl2	Stat5a	Luzp2	Crabp1	Pla1a	Anxa3	Cdk1	Thsd7a	Corin	Il18r1	Daam2	Zfp536
167	B4galt5	Rasgrp2	Gldn	Ogn	Ar	Il33	Timp3	Ptprz1	Bmp7	Plscr4	Maob	Smoc1	Il18rap
168	Plet1	Cyp4b1	Lef1	Pappa2	Slco2b1	Tnfsf8	Cntn1	Col11a1	Nav2	Fgd5	Gldn	Mest	Gm16685
169	Ptprz1	Slc26a7	Cntn1	Vamp5	Grb14	Col12a1	Fscn1	Antxr2	Sorbs1	Col11a1	Dkk2	Enpp2	Gfra2
170	Smoc1	Nt5e	Mt2	Il33	Chodl	Kitl	D16Ertd472e	Dpep1	Slc16a6	Smoc1	Scara5	Carmn	Igfbp5
171	Corin	Antxr2	Ptch2	Vps37b	Alpl	Il18r1	Cpne5	Corin	Cntn1	Ptprz1	Nrn1	Ltbp1	Kitl
172	Cyp4b1	Nrn1	Cd55	Tnxb	Col7a1	Slfn5	Osr2	Col13a1	Pappa2	Hhip	Wnt5a	Mpped2	Stat5b
173	Snx10	Tcea3	Smoc1	Cfh	Maob	Il18rap	Nnat	Rspo2	Ccnl2	Ptch2	Cyp4b1	Col23a1	Pcolce2
174	Icam1	Col13a1	Sbsn	Gap43	Vps37b	Sbsn	Igf1	Col23a1	Nov	Pla2g7	Gm26522	Il18rap	Lgi1
175	Slc26a7	Inpp4b	Tnxb	Gngt2	Nnat	Zfp536	Itga4	Vcan	Dkk2	Arrdc3	Apod	Mfap5	Pbk
176	Fgd5	Lef1	Pcolce2	Coch	Slc35f1	Nov	Pla1a	Slc26a7	Zbtb16	Il18r1	D16Ertd472e	Inpp4b	Sorl1
177	Stat5b	C1qtnf3	Slc26a7	Bmp4	Cav1	Cd34	Pla2g7	Wnt5a	Cyp4b1	Il18rap	Col23a1	Gli1	Crip1
178	Fxyd6	Txnip	Zbtb16	Pbk	Dapk1	Sorl1	Ifi207	Mki67	Rasgrp2	Fam126b	Frem1	Mmp2	Ulbp1
179	Bmp7	Arrdc3	Spon1	Ppp1r14a	Ppp1r14a	Scn7a	Zfhx3	Lamc3	Htra1	Cd82	Rspo2	Sytl2	Mest
180	Stat5a	Zbtb16	Gap43	Grem1	Pla1a	Abcc9	Fam198b	Emilin2	Maob	Timp3	Bcl2	Cenpe	Gbp5
181	Adam23	Corin	Corin	Sult5a1	Bmp7	Neil3	Tnxb	Smoc1	Fst	Slc16a6	Slc26a7	Il18r1	Dab2
182	Col11a1	Gldn	Sytl2	Slco2b1	Coch	Pcolce2	Grb14	C3	Scn7a	Ifi202b	Cilp	Mms22l	Dcn
183	Gldn	Maob	Wnt5a	Cd82	Pcolce2	Lgi1	Hells	Alpl	Itga2	Mms22l	Itih5	D16Ertd472e	Thbs2
184	Alpl	Fgf10	Bmp7	Fstl1	Plscr4	Cenpe	Grem1	Frem1	Aspn	Wnt5a	Mitf	Runx3	Mndal
185	Lamc3	Traf3ip3	Bcl2l11	Mfap5	Cntn1	Zfhx3	Tnfsf8	Tm4sf1	Hhip	Abcc9	Tnxb	Nav2	Nt5e
186	Lef1	Nav2	Timp3	Fbn1	Bmp4	Thbs2	Cthrc1	Lockd	Frem1	Mest	Sorbs1	Abcc9	Scn7a
187	Mettl24	Ltbp4	Col5a1	Rspo2	C1qtnf3	Fbn1	Smc2	9130015A21Rik	Mettl24	Pbk	Sbsn	Crip1	Ifi205
188	Nt5e	Slc35f1	Ncald	Col15a1	Lpar3	Itga2	Mt2	Bcl2l11	Gngt2	Cd34	Cntn1	Snx10	Fxyd1
189	Hs6st2	Ndnf	Igf1	Ifi202b	Gldn	Ahrr	Angptl1	Hhip	Slc35f1	Entpd1	Sult5a1	Slc43a3	Cdc42ep3
190	Tubb4a	Alpl	Pla1a	Mmp11	Ptgs2os2	Mest	Dlk1	Rbp1	Tcea3	Cenpe	Chodl	Smc2	Ereg
191	Rasgrp2	Alcam	Lpar3	Chodl	Chst8	Icam1	Sytl2	Stat5a	Sult5a1	Col7a1	Pappa2	Arrdc3	Lpar3
192	Ntng1	Apod	Ar	Col11a1	Traf3ip3	Tnxb	Kitl	Tnc	Cmah	Nkd2	Ereg	Pbk	Glipr1
193	Mt2	Cntn1	Lgi1	Ptprz1	Tubb4a	Tshz2	Il33	Ifi203	Cilp	Nov	Htra1	Zfhx3	Tnxb
194	Sorbs1	Sult5a1	Alpl	Cenpe	Slc26a7	Emilin2	Il18r1	Plscr4	Lamc3	Grem1	Eln	Tnn	Grem1
195	Gngt2	Zfp536	Nrn1	Dpep1	Ifi202b	Gbp5	St3gal1	Chst8	Tgfbr1	Nnat	Zbtb16	Fxyd5	Lsmem1
196	Hhip	Ptch1	Hs6st2	Negr1	Pla2g7	B4galt5	Il18rap	Tubb4a	Mt2	Serping1	Col8a1	Ptger3	Abcc9
197	Itga2	Neil3	Rasgrp2	Runx3	Nt5e	Cdc42ep3	Cd34	Nnat	Runx3	Ptgs2os2	Fxyd6	Snrnp70	Gm26522
198	Ugdh	Thbs4	Nkd2	Ptch1	Zbtb16	Col27a1	Egfl6	Mms22l	Slfn5	Smc2	Nt5e	Aspn	Mylk
199	Ncald	Gli1	Inpp4b	Nrn1	Lef1	Cd55	Igfbp5	Abcc9	Ifi203	Nrn1	Gfra2	Lpar3	Itga4
200	Emilin2	AC149090.1	Cyp4b1	Stat5b	Penk	Ifi205	Apbb1ip	Angptl1	Ptch1	Itga2	Dpep1	Ptch2	Maob
201	Anxa3	Lamc3	Maob	Grb14	Enpp2	Gfra2	Slc43a3	Zfhx3	Tubb4a	AC149090.1	Col15a1	Sbspon	Alcam
202	Zbtb16	Col7a1	Tnn	Hmcn2	Cd82	Gfpt2	Ulbp1	Cilp	Ntng1	Dkk2	Grb14	Cfh	Tshz2
203	Slc43a3	Tubb4a	Pdgfrb	Apbb1ip	Fst	Lpar3	Ifi204	Gngt2	Fxyd1	Mpped2	Negr1	Ifi205	Ugdh
204	Sult5a1	Pdgfrb	Prdm1	Gli1	Rasgrp2	Prss35	Abcc9	Ncald	Bcl2	Trps1	Alpl	Ifi203	Apbb1ip
205	Fgf10	Thsd7a	Ahrr	Fam198b	Corin	Antxr2	Ereg	Col5a1	Ndnf	Ncald	Serping1	Podnl1	Gbp2
206	Il6ra	Esr1	Col4a2	Antxr2	Il6ra	Mylk	Mki67	Cd55	Il18r1	Thbs4	Ifi202b	Ncald	Chodl
207	Nav2	Hhip	Fxyd6	Smoc1	Col4a2	Lockd	Ltbp1	Col8a1	Cfh	Negr1	Slc35f1	Rab20	Tm4sf1
208	Col8a1	Sorbs1	Ulbp1	Slc26a7	Dcn	Ugdh	Aspn	Ccnl2	Ncald	Iigp1	Scn7a	Itga4	Casp4
209	Gli1	Col23a1	Frem1	Maob	Lockd	Grem1	9130015A21Rik	Il18r1	Plagl1	Rspo3	Plscr4	Angptl1	C3
210	Maob	Frem1	Ccdc80	Htra1	Nkd2	Itga4	Adamts5	Serpine2	Daam2	Inpp4b	Cdc42ep3	Plscr4	Podnl1
211	Pappa2	Mpped2	Aspn	Sorbs1	Il1rl1	Mndal	Serpine2	Tcp11l2	Ints6l	Penk	Il6ra	Chodl	Anxa3
212	Vcan	Tnfsf8	Hhip	Gldn	Nrn1	C3	Tnc	Alcam	Ankrd1	Ptger3	Gbp5	Nnat	Ifi207
213	Il18r1	Sorl1	Cthrc1	Ncald	Frem1	Adamts5	Ankrd1	Rab20	Col7a1	Runx3	Sfrp4	Timp1	Ankrd1
214	Ar	Abca8a	Zyx	Bmp7	Podnl1	Nt5e	Lgi1	Ptch2	Ltbp4	Hs6st2	Fgd5	F13a1	Rbp1
215	Ifi204	Runx3	Emilin2	Fam126b	Cdc42ep3	Dab2	Dcn	Iigp1	C3	Col5a3	F13a1	Traf3ip3	Gngt2
216	Nkd2	Ptprz1	Zfp536	Lef1	Gli1	Rbp1	Adam23	Gbp2	Ptch2	Adam23	Spon1	Prdm1	Lhfpl2
217	Scn7a	Col11a1	Gli1	Sned1	Sorl1	Col5a3	Scn7a	Cfh	Grb14	Prss35	Fxyd1	Spon1	Cmah
218	Slc35f1	Ntng1	Abca8a	Itgbl1	Fam105a	Timp1	Bpgm	Col4a1	Col11a1	Traf3ip3	Ltbp4	St3gal1	Sfrp4
219	Ccnl2	Dkk2	Tubb4a	Corin	Dkk2	Ccdc80	Il6ra	Il1rl1	Sfrp4	Slfn5	Tubb4a	Gbp2	Col5a3
220	Dab2	Nkd2	Grb14	Cyp4b1	Fgd5	Gbp2	Fbn1	Gfpt2	Igf1	Rab20	Cd55	Mmp11	Hmcn2
221	Frem1	Stat5b	Ogn	Slc35f1	Itga4	Txnip	Sbspon	Slc16a6	Tle4	Col8a1	Lpar3	Nrn1	Bpgm
222	Thsd7a	Ptch2	Bpgm	Rasgrp2	Ncald	Podnl1	Hs6st2	B4galt5	Arrdc3	Chst8	Apoe	Adamts5	Fam105a
223	Ltbp4	Htra1	Plscr4	Pla2g7	Ndnf	Col7a1	Txnip	Cav1	Snrnp70	Podnl1	Slc16a6	Prss35	Timp1
224	Nov	Podnl1	Lamc3	Nkd2	Mfap5	Cmah	Il6	Ntng1	Eln	Grb14	Cmah	Col5a1	Gda
225	Tnxb	Plagl1	AC149090.1	Plscr4	Ntng1	Ulbp1	Tcea3	Runx3	Abcc9	Cdc42ep3	Ifi205	Ereg	Sbspon
226	Il6	Dapk1	Col23a1	Zbtb16	Ptch1	Ankrd1	Wif1	Sbspon	Adamts5	Ulbp1	Rcn3	Wnt5a	Cd34
227	Ltbp1	Spon1	Osr2	Mitf	Stat5a	Gm16685	Tshz2	Sfrp4	Ulbp1	Gbp5	Nnat	Ugdh	Timp3
228	Casp4	Fgd5	Col7a1	Ltbp1	Dpep1	Osr2	Gngt2	Sult5a1	Cthrc1	Timp1	Cfh	Igfbp5	Sytl2
229	Sfrp4	Ints6l	Nav2	Hells	Hhip	Gap43	Ifi205	Ifi204	AC149090.1	Igf1	Tcp11l2	Cmah	Adam23
230	Tm4sf1	Fam126b	Vamp5	Inpp4b	Alcam	Sbspon	Cmah	Col27a1	Gm26522	Ankrd1	Thsd7a	Ogn	Wnt5a
231	Abcc9	Zfhx3	Ndnf	Mettl24	Arrdc3	Cav1	Snx10	Ifi205	Anxa3	Vamp5	9130015A21Rik	Ankrd1	Adamts5
232	Plscr4	Mest	Lockd	Ccnl2	Il18rap	Gda	Gbp5	Ugdh	Mylk	Angptl1	Rara	Gm26522	Penk
233	Gfpt2	Spata13	Fam105a	Hhip	Lamc3	Anxa3	Spata13	Slfn5	Trps1	Sorl1	Adam23	Ulbp1	Ogn
234	Col23a1	Itgbl1	Cmah	Zfp536	Sbspon	Sfrp4	Gfpt2	Piezo2	Apod	Ereg	Il1rl1	Col5a3	Col8a1
235	Bcl2	Cdk1	Col4a1	Cd55	Col23a1	Slc43a3	Chodl	Inhba	Fgd5	Sbspon	Stat5a	Gm16685	Snx10
236	Tcp11l2	Entpd1	Ltbp1	Col23a1	Sorbs1	Casp4	Podnl1	Il6ra	Plet1	Daam2	Tnn	Sfrp4	Hs6st2
237	Cd55	Eln	Fgd5	Snrnp70	Trps1	Hells	Mndal	Ints6l	Ar	Dlk1	Ifi203	Lockd	Fxyd5
238	Trps1	Itga4	Mef2c	Fxyd5	Glipr1	Ogn	Glipr1	Tgfbr1	Sytl2	Gm16685	Ptprz1	Anxa3	Il1rl1
239	Ptch2	Trps1	Sorbs1	Tubb4a	Zfp536	Igf1	Cenpf	Sorbs1	Gadd45b	Tgfbr1	Snx10	Lhfpl2	Rara
240	Col4a2	Efemp1	Rab20	Ndnf	Daam2	Il6	Fstl1	Ulbp1	Timp3	Mustn1	Il6	Thbs2	Rcn3
241	Cfh	Col5a1	Rcn3	Fgf10	Bpgm	Hmcn2	Lsmem1	Cadm3	Cd82	Gadd45b	Kitl	9130015A21Rik	Mef2c
242	Ifi205	Grem1	Itga4	Esr1	Htra1	Col8a1	Sfrp4	Arrdc3	Plscr4	Casp4	Gfpt2	Rbp1	Snrnp70
243	Chst8	Bcl2	Icam1	Entpd1	Itga2	Vamp5	Gbp2	Anxa3	Tm4sf1	Alcam	Txnip	Cd34	Igf1
244	Fxyd1	Grb14	Chst8	Daam2	Ltbp1	Sytl2	Ugdh	Slc43a3	Mest	Bpgm	Hmcn2	Bcl2l11	Ccdc80
245	Mitf	Mettl24	Dapk1	Frem1	Mylk	Glipr1	Emilin2	D16Ertd472e	Fam105a	Ccnl2	Gm16685	Ptprz1	Lockd
246	Cav1	Apoe	Daam2	Lamc3	Smc2	Apbb1ip	Bcl2l11	Col5a3	Lhfpl2	Fxyd5	Mpped2	Il1rl1	Fst
247	Mndal	Sbspon	Runx3	Timp3	D16Ertd472e	Spata13	Itih5	Gm16685	Cd55	Il1rl1	Dcn	Col8a1	Pla1a
248	Col5a3	Ankrd1	Ptch1	Nav2	AC149090.1	Fxyd5	Col5a3	Dcn	Apoe	Scara5	Gda	Ccnl2	Fam198b
249	Ifi207	Fam105a	Dkk2	Ntng1	Pdgfrb	Pla2g7	C3	Ereg	Mpped2	Ccdc80	Sned1	Glipr1	Fscn1
250	Adamts5	Ccdc80	Hells	Tle4	Mms22l	Mmp11	Ogn	Apod	Spon1	Tm4sf1	Cd34	Adam23	Zyx
251	Gbp2	Mef2c	Gda	Dkk2	Entpd1	Il1rl1	Gm16685	Podnl1	Zfhx3	Bcl2l11	Mt2	Gap43	Dapk1
252	C3	Mylk	Traf3ip3	Fgd5	Nav2	Tm4sf1	Gfra2	Igfbp5	Il6	Glipr1	St3gal1	Slfn5	Spata13
253	Hmcn2	Negr1	Col12a1	Pdgfrb	Apoe	Bcl2l11	Lpar3	Gbp5	Gda	Cav1	Casp4	Tm4sf1	Osr2
254	Dcn	Akr1c18	Entpd1	Mpped2	Runx3	Snx10	Col27a1	Glipr1	Lsmem1	Itga4	Mndal	Hells	Nrn1
255	Mpped2	Daam2	D16Ertd472e	Tcp11l2	Kitl	Rcn3	Il1rl1	Timp1	Dapk1	Serpine2	Serpine2	Tshz2	Piezo2
256	Dapk1	Ar	Fgf10	AC149090.1	Ints6l	Col18a1	Timp1	Serping1	Esr1	Lhfpl2	Ifi207	Fst	Tnc
257	Col4a1	Lhfpl2	Tle4	C1qtnf3	Prdm1	Plagl1	Col8a1	Fst	Igfbp5	D16Ertd472e	Tshz2	Serpine2	Plagl1
258	Gm16685	Tgfbr1	Itgbl1	Bcl2	Inpp4b	Ifi207	Top2a	Tshz2	Tshz2	Pcolce2	Dab2	Grem1	Gfpt2
259	Gda	Tle4	Thsd7a	Mylk	Bcl2	Rara	Fst	Zyx	Tnn	Akr1c18	Lsmem1	Hs6st2	Cytip
260	Il1rl1	Bpgm	Stat5b	Trps1	Thsd7a	Krtdap	B4galt5	St3gal1	Thbs2	Ifi205	Slc43a3	Fam126b	Mmp11
261	Apoe	Mmp11	Mmp11	Gda	Mmp11	Fam198b	Plagl1	Hs6st2	Ogn	Tnc	Tnc	Inhba	Cpne5
262	Sned1	Cthrc1	Kitl	Ar	Ccdc80	Tnc	Piezo2	Rcn3	Icam1	Spata13	Mmp2	Tnc	Tcea3
263	Lsmem1	Ptger3	Fst	Tshz2	Vamp5	Piezo2	Tm4sf1	Ltbp1	Fbn1	Osr2	Meg3	Zyx	Il33
264	Tcea3	Rspo3	Glipr1	Thsd7a	Angptl1	Zyx	Zyx	Thbs2	Grem1	Inhba	Vcan	Piezo2	Meg3
265	St3gal1	Icam1	Gadd45b	Apoe	Snrnp70	Lsmem1	Rcn3	Snx10	Ptn	Piezo2	Tcea3	a	Mt2
266	Esr1	Fscn1	Rspo3	Dapk1	Mef2c	Lhfpl2	Vcan	Meg3	Fxyd5	Prdm1	Ltbp1	Col18a1	Col27a1
267	Fxyd5	Prdm1	Spata13	Mef2c	Spata13	Mmp2	Meg3	Mmp2	Itgbl1	Meg3	Ugdh	Col27a1	Vcan
268	Tshz2	Vamp5	Ptger3	Ints6l	Tle4	Tcea3	Mmp2	Aspn	Col5a1	Col18a1	Esr1	Col15a1	Mmp2
269	Fstl1	Gadd45b	Serping1	Ptn	Ptger3	Meg3	Crip1	Crip1	Col12a1	Col27a1	Igfbp5	Meg3	Krtdap
