# Supplementary material for: Single‐cell transcriptomic analysis of small and large wounds reveals the distinct spatial organization of regenerative fibroblasts
Source: Exp Dermatol. 2020 Dec 7;30(1):92–101. doi: 10.1111/exd.14244 (PMC7839523; doi:10.1111/exd.14244)
Supplement: Supplementary file 6 — Table S3. Center test velocity genes from Figure 4D. [file EXD-30-92-s006.csv]

	Center Test Velocity Genes from Figure 4d
	0	1	2	3	4	5	6	7	8	9	10	11	12	13
0	Cpe	Rftn1	Tshz2	Clu	Vamp5	Meg3	AC149090.1	Col12a1	Col5a3	Tshz2	Esr1	Ripor2	Cpne5	Rasgrp2
1	Dock5	Crispld2	Scn7a	Meg3	Zeb2	Tm4sf1	Col23a1	Fxyd5	Plpp3	Il18r1	Zbtb16	Col4a1	Actg2	Tslp
2	Glipr1	Col27a1	Sfrp4	Tm4sf1	Mef2c	Plagl1	Sorbs1	Tshz2	Ank3	Fxyd5	Mitf	Ptch2	Lockd	Lmcd1
3	Bcl2l11	Bpgm	Fxyd5	Gfra2	Zfp536	Mpped2	Nav2	Meg3	Lsmem1	Gclc	Efemp1	Sorbs2	Col4a1	Cd55
4	Itga4	Cthrc1	Ifi205	Negr1	Prex1	Lrrc15	Hhip	Ifi207	B4galt5	Ltbp1	Il6ra	Plekha4	Ltbp4	Tubb4a
5	Bpgm	Abcc9	Ank3	Anxa3	Mylk	Nov	Eya2	Hpgd	Gclc	Tslp	Galnt15	Serping1	Neil3	Tgfbr1
6	Entpd1	Gng2	Plekha4	Abcc9	Rspo3	Thbs4	Ncald	Col8a1	Gbp2	Plpp3	Zeb2	Fxyd5	Col4a2	Spon1
7	Cthrc1	Ankrd1	Plagl1	Hmox1	Ahr	Slc38a1	Col11a1	Fxyd1	Ifi204	Rab27b	Tmem100	Scn7a	Glipr1	Ar
8	Rspo3	Hpgd	Ogn	Ifi203	Grem1	Tpm1	Prdm1	Plpp3	Camk4	Lsmem1	Sod2	Pear1	Cd82	Nkd2
9	Ankrd1	Glipr1	Slfn5	Esr1	Dkk2	Mest	Trps1	Sfrp4	Inhba	Ifi207	Cd55	Actg2	Matn2	Mettl24
10	Matn2	Gnas	Sfrp1	Sfrp4	Entpd1	Grem1	Corin	Il6ra	Tpm1	Gm26545	Thsd7a	Cd34	Rab27b	Serping1
11	Adgrg6	Angptl1	Mt1	Fbln5	Mmp11	Akap12	Apoe	Il1rl1	Gm16685	Cmah	Slco2b1	Cfh	Maf	Pdgfrb
12	Mmp11	Sfrp1	Tnfsf8	Sfrp1	Dock5	Hs3st3b1	Ptch2	Anxa3	Sod2	Rnf213	Ar	Itga1	Ripor2	Lamc3
13	Gng2	Col18a1	Igf1	Angptl1	Nrn1	Negr1	Ntng1	Kcnk5	Stat5a	Fst	Maob	Gng2	Ahr	Dsp
14	Fam198b	Col12a1	Itih5	Pear1	Fgd5	Clu	Mt2	Car8	Ifi207	B4galt5	Fxyd6	Tnxb	Gng2	Bcl2
15	Prex1	Csrp2	Trim30d	Hpgd	Trps1	Ptprz1	Mpped2	Hmox1	Gm26545	Fbln5	Cadm3	Abcc9	Akap12	Prex1
16	Prdm1	Runx3	Sp100	Akap12	Fam105a	C1qtnf3	Grk3	Nov	Ereg	Col8a1	Apoe	Emb	Ulbp1	Nav2
17	Postn	Maf	Fxyd1	Grem1	Sorl1	Igfbp5	Pdgfrb	Tm4sf1	Fxyd5	Ereg	Dab2	Ltbp4	Top2a	Slco2b1
18	Mylk	Vamp5	Cfh	Cyp26b1	Cdc42ep3	Tshz2	Plscr4	Gm16685	Ugdh	Gm16685	Tnxb	Gm26545	Fxyd5	Mitf
19	Maf	Matn2	Ddx60	Nov	Maf	Mt1	Col15a1	Ank3	Meg3	C3	Mettl24	Rftn1	Ptn	Plekha4
20	Runx3	Ulbp1	Plpp3	Steap4	Mitf	Lsmem1	Chst8	Cyp26b1	Il1rl1	Il6ra	Zfp536	Sfrp4	Nav2	Gnas
21	Vamp5	Spon1	Dab2	Casp4	Grk3	Col5a3	Thsd7a	Plekha4	Gch1	Gap43	Dpep1	Plpp3	Dsp	Zbtb16
22	Ulbp1	Emb	Fbn1	Mmp3	Slc35f1	Sbspon	Ndnf	Aspn	Fst	Pla1a	Prex1	Adam23	Gbp2	Pappa2
23	Crispld2	Camk4	Gm26545	Igf1	Fam198b	Fam198b	Slc35f1	Tnxb	Ltbp1	Tmem100	Bcl2	Fgd5	Igf1	Grk3
24	Grem1	Clu	Abcc9	Fst	Nt5e	Col27a1	Bcl2	Lsmem1	Mmp3	Lmcd1	Fgd5	Csrp2	H19	Chst8
25	Zeb2	Gap43	Pear1	Fxyd6	Lockd	Cav1	Lef1	Esr1	Il18r1	Ank3	Nt5e	Cyp26b1	Enpp2	Mef2c
26	Zfp536	Slc26a7	Akap12	Mt1	Mettl24	Adgrg6	Slc26a7	Emb	Cd55	Serping1	Ifi202b	Gbp2	Pla1a	Ndnf
27	Gnas	Scara5	Adamts5	Il1rl1	Ogn	Tgfbr1	Ltbp1	Gm26522	Kcnk5	Adamts5	Lamc3	Mmp13	Plet1	Prss35
28	Igfbp5	Gm26522	Kcnk5	Lsmem1	Ankrd1	Cytip	Runx3	Gap43	Hmox1	Col27a1	Bmp7	Gm47662	Col8a1	Ripor2
29	Col7a1	Bcl2l11	Mmp3	Plac8	Ar	Inhba	Alpl	Casp4	Hs6st2	Itih5	Ahr	Anxa3	D16Ertd472e	Vamp5
30	Dpep1	Cav1	Gm47662	Col12a1	Prdm1	Car8	Tgfbr1	Fbln5	Col8a1	Sorbs2	Gnas	Gm16685	Anxa3	Gldn
31	Sbspon	Sp100	Col8a1	Fxyd1	Itga4	Cyp26b1	Cntn1	Hs6st2	Cyp26b1	Bmp7	Chodl	Gda	Hs6st2	Cyp4b1
32	Ank3	Cyp26b1	Cyp26b1	Slfn5	Nkd2	Adam23	Smoc1	Adam23	Adamts5	Matn2	Pappa2	Hmox1	Ank3	Ltbp4
33	C1qtnf3	Pla1a	Esr1	Fbn1	Rftn1	Mmp13	Tubb4a	Ifi204	Tslp	Kcnk5	Negr1	Postn	Tmem100	Col11a1
34	Ptn	Nnat	Il6	Col8a1	Cthrc1	Ugdh	Rasgrp2	Slc38a1	Cav1	Scara5	Mef2c	Stat5a	Gclc	Coch
35	Mef2c	Lockd	Eln	Cd55	H19	Anxa3	Ptch1	Gm47662	Itga1	Col12a1	Fbln5	B4galt5	Gm16685	Trps1
36	Spon1	Tm4sf1	Tnxb	Ugdh	Edn1	Plet1	Col4a2	Efhd1	Serping1	Cyp26b1	Dsp	Galnt15	Scara5	Apoe
37	Tnn	Fbn1	Adam23	Nnat	Rnf213	Ar	Grb14	Steap4	Scara5	Efhd1	Col4a1	Efemp1	Gap43	Dpep1
38	Gap43	Lrrc15	F5	Il6	Apoe	Ankrd1	Spon1	Trim30d	D16Ertd472e	Plekha4	Plet1	H19	Dock5	Cav1
39	Ddx60	Pear1	Fgd5	Plagl1	Chodl	Chodl	Crispld2	Fst	Ifi202b	Hmox1	Cmah	Ifi205	Ereg	Zeb2
40	Apela	Ptn	Tmem100	Mmp13	Thsd7a	Adamts5	Cspg4	Cmah	Iigp1	Ifi204	Anxa3	Lsmem1	Col11a1	Fgd5
41	Camk4	Rnf213	Meg3	Plpp3	Cd34	Prss35	Htra1	Gfra2	Car8	Ddx60	Aspn	Clu	AC149090.1	Rspo3
42	Igf1	Edn1	Fbln5	Mest	Cyp4b1	Ifi202b	Acta2	Il6	Zeb2	Ogn	Fam105a	Esr1	Col18a1	Nrn1
43	Mest	Osr2	Hmox1	Cav1	Prss35	Cilp	Stat5a	Igfbp5	Il6ra	Casp4	Gda	Tshz2	Mettl24	Nt5e
44	Col18a1	Fbln7	Apoe	Col18a1	Lmcd1	Mettl24	Ar	Rab27b	Tshz2	Trim30d	Akr1c18	Fbln7	Abcc9	Sorbs1
45	Ltbp1	Egfl6	Rnf213	Ifi207	Pcolce2	Bcl2	Hs3st3b1	Edn1	Slc38a1	Gch1	Ppp1r14a	Sorbs1	Egfl6	Galnt15
46	Csrp2	Adgrg6	Steap4	Ptprz1	Ptch1	Fbln5	Apela	Pla1a	Sorbs2	Cspg4	Ltbp4	Col4a2	Tpm1	Col4a2
47	Inhba	Col7a1	Gda	Htra1	Mpped2	Htra1	Gnas	Ugdh	Maf	Il1rl1	Osr2	Trim30d	Cd34	Mylk
48	Rftn1	Iigp1	Ugdh	Tnfsf8	Itga1	H19	Nnat	Dab2	Fxyd1	Ifi202b	Serping1	Col12a1	Cyp26b1	Entpd1
49	Gclc	B4galt5	Cmah	Fxyd5	Aspn	Casp4	Dkk2	Ifi205	Matn2	Fxyd1	Pcolce2	Ogn	Slc16a6	Col23a1
50	Grb14	Ifi203	Plscr4	Egfl6	Egfl6	Col18a1	Ptprz1	Dkk2	Bcl2l11	Hs3st3b1	Krtdap	Plscr4	Thbs4	Ifi203
51	Thsd7a	Carmn	Col4a1	Gch1	Bcl2	Cd82	Lamc3	Osr2	Akr1c18	Stat5a	Sorl1	Col15a1	Ifi202b	H19
52	Pcolce2	Serping1	Postn	Slc38a1	F13a1	Dab2	Luzp2	Slfn5	Cpe	Meg3	Csrp2	Maob	Dpep1	Mmp13
53	AC149090.1	Meg3	Ifi207	Wisp2	Cd82	Fxyd6	Nkd2	Adamts5	Efhd1	Hpgd	Cytip	C3	Cfh	Hhip
54	Hpgd	Dock5	C3	Lrrc15	Gnas	Pear1	D16Ertd472e	Gm26545	Tmem100	Gbp2	Tubb4a	Car8	Cav1	Lrrc15
55	Fbln7	Wisp2	Angptl1	Hs6st2	Bmp4	Postn	Cd82	Fbln7	Fbln5	Steap4	Ifi203	Angptl1	Cytip	Cilp
56	Ogn	Efemp1	Actg2	Cd34	Postn	Col11a1	Enpp2	Tslp	Slc16a6	Mmp3	Tslp	Rab27b	Casp4	Lef1
57	Efemp1	Cilp	Gch1	Eln	Mt2	Mmp3	Cyp4b1	Gch1	Nt5e	Ifi203	Ltbp1	Mmp3	Nkd2	Col4a1
58	Cdc42ep3	Hs6st2	Gnas	Postn	Camk4	Pappa2	Gldn	D16Ertd472e	C3	Gm26522	Pdgfrb	Il6	Lmcd1	Osr2
59	Neil3	Slc16a6	Wisp2	Col7a1	Col7a1	Wisp2	Mt1	Ltbp4	Gda	Slc38a1	Itih5	Eln	Sp100	Bmp4
60	Rab27b	Fst	Fxyd6	Adam23	Ddx60	Sfrp1	Tpm1	Gclc	Thbs4	Aspn	Gclc	Fxyd6	Trim30d	Dab2
61	D16Ertd472e	Tnfsf8	Ptn	Ifi204	Ulbp1	Gnas	Maob	Col4a1	Prdm1	Fbn1	Scn7a	Ugdh	Adgrg6	Cspg4
62	Osr2	Grb14	Ifi204	Pla1a	Adgrg6	Col8a1	Coch	Csrp2	Plscr4	Sfrp4	Ntng1	Fxyd1	Fbln5	Thsd7a
63	Actg2	Casp4	Col12a1	Trim30d	Col12a1	Gbp2	Bmp7	Tpm1	Casp4	Col18a1	Plekha4	Igfbp5	Eln	Nov
64	Ppp1r14a	Anxa3	Itga1	C3	Ripor2	B4galt5	Mettl24	Tnfsf8	F13a1	Neil3	Wif1	Hs6st2	Itga4	Ntng1
65	Emb	Ugdh	Cilp	Col27a1	Ptn	Gfra2	F5	Cd34	Dab2	Bcl2l11	Gfra2	Itih5	Maob	Gm26522
66	Aspn	Gch1	Slc16a6	Cilp	Cmah	Dsp	Ripor2	Cadm3	Emb	Plet1	Trps1	Ifi207	Hs3st3b1	Ppp1r14a
67	Eln	Tnn	Fbln7	Sbspon	Gfra2	Mylk	Carmn	Col18a1	Ifi205	Sod2	Ptn	Adamts5	Gm26545	Dkk2
68	Sp100	Plet1	Gm26522	Car8	Tslp	Igf1	Tnn	F5	Pear1	Ahr	Cav1	Kcnk5	Ptch2	Col7a1
69	Cytip	Mest	Col15a1	Prss35	Adamts5	Il6	Fbln7	C3	Neil3	Eln	Htra1	Col8a1	Cdc42ep3	Fam105a
70	Hs6st2	Sorl1	Il6ra	Ppp1r14a	Runx3	Neil3	Col4a1	Serping1	Ppp1r14a	Hs6st2	Mylk	Rasgrp2	Mef2c	Bmp7
71	Itih5	Plac8	Ptch2	Camk4	Gm26522	Ereg	Pappa2	B4galt5	Cd34	Iigp1	Entpd1	F13a1	Ar	Pla1a
72	Tnfsf8	Itga4	Emb	Gm47662	Gda	Efhd1	H19	Fbn1	Gm47662	Il6	Ifi204	Nov	Pcolce2	Il6ra
73	Dsp	Cd34	Serping1	Scara5	Cpe	Cdc42ep3	Bmp4	Igf1	Pcolce2	Gm47662	Stat5a	Col7a1	Chst8	Cfh
74	Ptch1	Ppp1r14a	Akr1c18	Cthrc1	Gng2	Akr1c18	Cpne5	Ppp1r14a	Dsp	Plscr4	Top2a	Ereg	Vamp5	Rftn1
75	Fst	Efhd1	Anxa3	Ifi205	Negr1	Angptl1	Hs6st2	Ptprz1	Sorbs1	Ulbp1	Cyp4b1	Carmn	Krtdap	AC149090.1
76	Akap12	Galnt15	Iigp1	Osr2	Top2a	Gm26522	Akr1c18	Cilp	Wif1	Esr1	B4galt5	Fam105a	Stat5a	Crispld2
77	Slc16a6	Ifi205	Gm16685	Col11a1	Csrp2	F13a1	Entpd1	Angptl1	Ddx60	Actg2	Kcnk5	Cd55	Adamts5	Scara5
78	Cpne5	Ank3	Mt2	Mpped2	Ndnf	Eln	Plet1	Sbspon	Krtdap	Cytip	Tshz2	Cav1	Rasgrp2	Pear1
79	Ereg	Sbspon	Carmn	Rnf213	Sp100	Ppp1r14a	Nrn1	Cspg4	Gfra2	Pcolce2	Slc16a6	Cd82	Inhba	Top2a
80	Col27a1	Ltbp4	Plac8	Dab2	Sod2	Fbn1	Sod2	Col27a1	Gm26522	Ppp1r14a	Fxyd1	Ncald	Ptch1	Efemp1
81	Pdgfrb	Top2a	Stat5a	Gnas	Krtdap	Plac8	Negr1	F13a1	Steap4	Tpm1	Adgrg6	Col18a1	Ndnf	Ahr
82	Plac8	Tgfbr1	Cd34	Bmp4	Ltbp4	Ptn	Esr1	Iigp1	Cspg4	Thbs4	H19	Fbn1	Plac8	Egfl6
83	Ahr	Itga1	Gbp2	Il6ra	Mest	Steap4	Steap4	Camk4	Fbln7	Cfh	Ptch1	Ifi202b	Htra1	Enpp2
84	Plagl1	Igf1	Col27a1	Gm16685	Pla1a	Ntng1	Cd55	Actg2	Slco2b1	Inhba	Ugdh	Akr1c18	Hhip	Prdm1
85	Car8	Nrn1	Col5a3	Dkk2	Efemp1	Rab27b	Serping1	Col7a1	Enpp2	D16Ertd472e	Alpl	Slc16a6	Tslp	Cdc42ep3
86	Wisp2	Fxyd1	Mmp13	Tpm1	Itih5	C3	Fgd5	Glipr1	Ulbp1	Smoc1	Lmcd1	Enpp2	Fam198b	Col18a1
87	Slc26a7	Eln	Chodl	Thbs4	Gldn	Nnat	Mef2c	Itih5	Cdc42ep3	Car8	Rnf213	Dkk2	Apela	Ptn
88	Lrrc15	Wif1	Bcl2	F13a1	Bpgm	Top2a	Adam23	Gda	Plac8	Cd55	Cfh	Neil3	Edn1	Sp100
89	Top2a	F13a1	Hs6st2	B4galt5	Plagl1	Wif1	Inhba	Wif1	Dpep1	Osr2	Tnfsf8	Iigp1	Itga1	Ptprz1
90	Akr1c18	Cmah	Cyp4b1	Cdc42ep3	Fxyd1	Lmcd1	Ppp1r14a	Ereg	Ncald	Csrp2	Mmp3	Edn1	Fam105a	Slc16a6
91	Sorbs2	Akr1c18	Nov	Inhba	Mmp13	Trps1	Actg2	Cfh	Top2a	F13a1	Adam23	Htra1	F5	Stat5a
92	Ifi203	Il6	Csrp2	Tnxb	C1qtnf3	Slfn5	Krtdap	Akr1c18	Ifi203	Wif1	Fbn1	Ppp1r14a	Mest	Hs3st3b1
93	Gbp2	Prex1	Edn1	Rftn1	Fbn1	Apoe	Slc38a1	Lrrc15	Glipr1	Igfbp5	Mmp13	Ndnf	Col7a1	Apela
94	Tpm1	Plagl1	Sod2	Gda	Maob	Krtdap	Ptn	Sorbs1	Col4a2	Edn1	Il6	Il1rl1	Nov	Eya2
95	Egfl6	Gm26545	Egfl6	H19	Htra1	Gm16685	Cfh	Acta2	Smoc1	C1qtnf3	Igf1	Cpe	Ifi207	Ltbp1
96	Wif1	Gfra2	Car8	Wif1	Cilp	Ifi203	Eln	Clu	Pappa2	Ptn	Ogn	Slfn5	Osr2	Tmem100
97	Prss35	Il1rl1	Casp4	Col5a3	Wisp2	Hmox1	Gng2	Mmp3	Luzp2	Spon1	Mt2	Wisp2	Cilp	Lockd
98	Lockd	Postn	Ppp1r14a	Efemp1	Rab27b	Ltbp4	Wif1	Neil3	Cytip	Mest	Enpp2	Casp4	Wif1	Ptch2
99	Mmp13	Akap12	Sbspon	Tgfbr1	Fbln5	Il1rl1	Slc16a6	Pear1	Ptprz1	Tnxb	Fam198b	Smoc1	Eya2	Slc26a7
100	Htra1	Pcolce2	Dpep1	Sorl1	Gap43	Nt5e	Efemp1	Ifi203	Col27a1	Angptl1	Clu	Cspg4	Rnf213	Csrp2
101	Iigp1	Igfbp5	H19	Igfbp5	Bcl2l11	Tnfsf8	Cytip	Sfrp1	Acta2	Dpep1	Grk3	Gfra2	Zeb2	Plscr4
102	Plet1	Hmox1	Hpgd	Neil3	Emb	Eya2	Aspn	Ogn	Hpgd	Top2a	Cyp26b1	Gch1	Gch1	Ptch1
103	Carmn	Fxyd6	Aspn	Plekha4	Eln	Sorl1	Cadm3	Stat5a	Gng2	Col15a1	Efhd1	Cilp	Plscr4	Smoc1
104	H19	Col11a1	Rftn1	Lockd	Col18a1	Bmp4	C1qtnf3	Col4a2	Pla1a	Tnfsf8	Plagl1	Wif1	Col5a3	Krtdap
105	Pla1a	Fam105a	Tnn	Glipr1	AC149090.1	Fbln7	Ifi202b	Thbs4	Fxyd6	Sbspon	C3	Ptch1	Acta2	Negr1
106	Krtdap	Cadm3	Spon1	Scn7a	Pappa2	Grb14	Iigp1	Fam198b	Prss35	Dab2	Mmp11	Fbln5	Gda	Eln
107	Tmem100	Nov	Ifi203	Adamts5	Hs3st3b1	Ncald	F13a1	Egfl6	Ndnf	Nt5e	Ndnf	Fst	Efhd1	Dock5
108	Sfrp1	Neil3	Wif1	Sp100	Plac8	Dpep1	Matn2	Slc16a6	Rnf213	Slc16a6	Sorbs1	Tgfbr1	Plekha4	Clu
109	Slfn5	Sorbs2	Ulbp1	Bpgm	Grb14	Coch	Nov	Il18r1	Tnn	Plac8	Gm47662	F5	Pappa2	Esr1
110	Itga1	Fbln5	Il1rl1	Akr1c18	Wif1	Sfrp4	Wisp2	Abcc9	Coch	Wisp2	Cpe	Dab2	Lsmem1	F13a1
111	Cyp26b1	Prss35	Fst	Sorbs2	Ereg	Scara5	Dsp	Lockd	Sp100	Akap12	Igfbp5	Coch	Pdgfrb	Cytip
112	Fgd5	Ptprz1	Cthrc1	Top2a	Acta2	Gm26545	Dpep1	Sod2	Egfl6	Fam198b	C1qtnf3	Ulbp1	Carmn	Mest
113	Nnat	Mylk	Il18r1	Tnn	Pear1	Cadm3	Gm26522	Efemp1	Chst8	Pdgfrb	Cthrc1	Dpep1	Cadm3	C1qtnf3
114	Il18r1	Il6ra	Col4a2	Cspg4	Inhba	Slc16a6	Plac8	Cpne5	Gldn	Itga1	Grb14	Col5a3	Bmp4	Runx3
115	Col12a1	Trim30d	Dsp	Gm26545	Cd55	Abcc9	Bpgm	Mt1	Zbtb16	Zeb2	Slc35f1	Meg3	Tnxb	Cntn1
116	Dab2	Cspg4	B4galt5	Col15a1	Plet1	Efemp1	Fam105a	Cdc42ep3	F5	Ifi205	Abcc9	Cpne5	Sorbs2	Maob
117	Efhd1	Gm47662	Gclc	Ereg	Ifi202b	Egfl6	Cilp	Wisp2	Nav2	Adam23	Trim30d	Cdc42ep3	Akr1c18	Itga1
118	Luzp2	Adam23	Prss35	Acta2	Casp4	Tnxb	Chodl	Tnn	Bmp4	Anxa3	Car8	Egfl6	Hpgd	Carmn
119	Chst8	Lsmem1	Clu	Cmah	Lamc3	Col15a1	Cav1	Krtdap	Trim30d	Emb	Acta2	Thbs4	Slfn5	Bcl2l11
120	Kcnk5	Steap4	Ltbp4	D16Ertd472e	Col27a1	Luzp2	Sorl1	Prss35	Cadm3	Cpne5	Cpne5	Grb14	Crispld2	Fxyd5
121	Ripor2	Krtdap	F13a1	Cytip	Esr1	Edn1	Zbtb16	Nrn1	Plekha4	Cd34	Rspo3	Nav2	Cspg4	Plac8
122	Fxyd6	Enpp2	Alpl	Itga1	Osr2	Iigp1	Slfn5	Dpep1	Carmn	Krtdap	Lef1	Mt2	Coch	Ncald
123	Thbs4	Coch	Cpne5	Ank3	Cntn1	Matn2	Scara5	Top2a	Cd82	Maf	Chst8	Aspn	Prdm1	Slfn5
124	Cadm3	Ptch2	Sorbs2	Dsp	Gm47662	Osr2	Ifi203	Col15a1	Nnat	Enpp2	Cd34	Ank3	Bcl2	Alpl
125	Gm26522	Thbs4	D16Ertd472e	C1qtnf3	Akr1c18	Csrp2	Lmcd1	Slco2b1	Gap43	Postn	Edn1	C1qtnf3	Igfbp5	Fbn1
126	Galnt15	Col5a3	Lmcd1	Krtdap	Tmem100	Emb	Tnfsf8	Dsp	Cntn1	Carmn	Gldn	Prss35	Tnfsf8	Luzp2
127	Rnf213	Slfn5	Neil3	Mt2	Tm4sf1	Gm47662	Lockd	Coch	Cpne5	Ncald	Gm26522	Mt1	B4galt5	Ifi207
128	Tgfbr1	Cpne5	Coch	Tshz2	Igf1	Cd34	Abcc9	Chodl	Bmp7	Cdc42ep3	Cntn1	Chst8	Nt5e	Mpped2
129	Fbn1	Luzp2	Sorbs1	Kcnk5	Pdgfrb	Acta2	Trim30d	Cntn1	Dock5	Luzp2	Hs3st3b1	Plet1	Zfp536	Pcolce2
130	Slco2b1	Prdm1	Tgfbr1	Ltbp4	Dab2	Nkd2	Il18r1	Luzp2	Chodl	Coch	Cspg4	Il18r1	Col27a1	Tpm1
131	Bmp4	Rspo3	Acta2	Plet1	Hpgd	Mt2	Thbs4	Bcl2l11	Rab27b	Igf1	Bmp4	Ifi204	Grem1	Rab27b
132	Cav1	Dsp	Osr2	Itga4	Thbs4	Cspg4	Sbspon	Eln	Corin	Acta2	Angptl1	Luzp2	F13a1	Igfbp5
133	Cilp	Itih5	Cadm3	Fam105a	Adam23	Mitf	Mmp13	Cytip	Rasgrp2	Lrrc15	Il1rl1	Top2a	Cyp4b1	Inhba
134	Coch	Mmp3	Mest	Cadm3	Slfn5	Cpne5	Cthrc1	Hs3st3b1	Adgrg6	Ugdh	Gm26545	Eya2	Ncald	Gch1
135	Fam105a	Thsd7a	Fam105a	Cntn1	Tnn	Bpgm	Galnt15	Smoc1	Cfh	Mmp13	Egfl6	Akap12	Lamc3	Nnat
136	Ndnf	Mmp13	Tslp	Bcl2l11	Matn2	Pdgfrb	Gm47662	Fxyd6	Tnfsf8	Col4a1	Neil3	Hhip	Lef1	Actg2
137	Cd55	Car8	Efhd1	Carmn	Scara5	Ifi205	Prss35	Bmp4	Col18a1	Slco2b1	Nav2	Glipr1	Ntng1	Gm47662
138	Nkd2	D16Ertd472e	Krtdap	Ddx60	Slco2b1	Gldn	Slco2b1	Cd82	Tubb4a	Cadm3	Col4a2	D16Ertd472e	Grk3	Ugdh
139	Sfrp4	Mt1	Gfra2	Chodl	Col4a2	Ogn	Dock5	Zbtb16	Sfrp1	Lef1	Crispld2	Tnn	Corin	Itga4
140	F5	Grem1	Efemp1	Pappa2	Iigp1	D16Ertd472e	Edn1	Inhba	Fgd5	Gldn	Il18r1	Col23a1	Gldn	Il18r1
141	Scara5	Dpep1	Galnt15	Efhd1	Stat5a	Fxyd5	Rab27b	Ncald	Lef1	Rftn1	Ifi205	Hpgd	Cmah	Mt2
142	Nt5e	Apela	Matn2	Mitf	Spon1	Tnn	Ereg	Postn	Fam198b	Fxyd6	Prss35	Sod2	Il1rl1	Efhd1
143	Grk3	Inhba	Top2a	Nrn1	Tnxb	Cfh	Itga1	Plac8	Galnt15	Cilp	Rasgrp2	Krtdap	Galnt15	Akr1c18
144	Gch1	Dab2	Gap43	Ntng1	Luzp2	Col4a2	Gch1	Enpp2	Thsd7a	Zbtb16	Rftn1	Gldn	Cpe	Mt1
145	Casp4	Slco2b1	Tm4sf1	Ankrd1	Sorbs2	Cntn1	Pcolce2	Negr1	Col4a1	Col4a2	Plac8	Efhd1	Postn	Col15a1
146	Enpp2	Mmp11	Pla1a	Cpne5	Abcc9	Ifi204	Rspo3	Maob	Alpl	Chodl	Gbp2	Camk4	Plagl1	Aspn
147	Trim30d	Cd82	Bmp4	Ptch2	Il18r1	Camk4	Top2a	Gbp2	Mmp13	Sfrp1	Maf	Ptn	Sorbs1	Sod2
148	Smoc1	Aspn	Slco2b1	Iigp1	Zbtb16	AC149090.1	Postn	Bmp7	Itga4	Alpl	Scara5	Sfrp1	Mmp13	Adam23
149	Hhip	Cpe	Cdc42ep3	Luzp2	Cpne5	Trim30d	Fxyd6	Carmn	Edn1	Thsd7a	Vamp5	Fam198b	Angptl1	Cthrc1
150	Gldn	Ddx60	Plet1	Ifi202b	Tubb4a	Slco2b1	Angptl1	Sorbs2	Apela	Corin	Iigp1	Alpl	Ppp1r14a	Emb
151	Sorl1	Col4a2	Glipr1	Slco2b1	Chst8	Smoc1	Ltbp4	Lmcd1	Lrrc15	Galnt15	Rab27b	Plagl1	Pear1	Ereg
152	Tubb4a	F5	Ereg	Gap43	Coch	Itih5	Vamp5	Ddx60	Lamc3	Gfra2	Luzp2	Nrn1	Entpd1	Abcc9
153	Edn1	Nkd2	Pappa2	Coch	Ptprz1	Carmn	Gda	Ltbp1	Col23a1	Prss35	Actg2	Mitf	Plpp3	Iigp1
154	Gm47662	Cytip	Igfbp5	Chst8	Lef1	Hpgd	Zeb2	Gldn	Lockd	Cntn1	Coch	Osr2	Il6	F5
155	Alpl	Sod2	Col23a1	Galnt15	Cytip	Col4a1	Sorbs2	Ahr	Maob	Nrn1	Ifi207	Ddx60	Iigp1	Cd34
156	Abcc9	Bmp4	Nnat	Col4a1	Rasgrp2	Zbtb16	Mylk	Alpl	Il6	Dkk2	Gch1	Cadm3	Steap4	Wisp2
157	Hmox1	Col15a1	Bmp7	F5	Angptl1	Lef1	Egfl6	Chst8	Sbspon	Rasgrp2	Hhip	Zbtb16	Bpgm	Neil3
158	Nrn1	Il18r1	Enpp2	Ahr	Nov	Prex1	Efhd1	Mt2	Anxa3	Sp100	Hmox1	Bpgm	Mitf	Slc35f1
159	Chodl	Ifi202b	Zbtb16	Fbln7	Neil3	Corin	C3	C1qtnf3	Nrn1	F5	Sorbs2	Cthrc1	Mt2	Thbs4
160	Ptprz1	Gldn	Col7a1	Grb14	Cadm3	Gclc	Sfrp1	Tmem100	Slc26a7	Scn7a	Eya2	Slco2b1	Luzp2	Tnfsf8
161	Slc38a1	Col4a1	Lockd	Enpp2	Sbspon	Gda	Plekha4	Rnf213	Slc35f1	Col23a1	Lrrc15	Cytip	Ankrd1	Htra1
162	Gfra2	Maob	Pdgfrb	Slc16a6	Enpp2	Tubb4a	Lrrc15	Ifi202b	Igfbp5	Apela	Corin	Tm4sf1	Mmp11	Acta2
163	Mitf	Col8a1	Adgrg6	Gm26522	Corin	F5	Igfbp5	H19	Tgfbr1	H19	Carmn	Bcl2l11	Nnat	Chodl
164	Clu	Plscr4	Scara5	Plscr4	Tnfsf8	Lamc3	Tnxb	Maf	Ntng1	Ltbp4	AC149090.1	Nt5e	Fxyd6	Wif1
165	Mt2	Gbp2	Luzp2	Gldn	Bmp7	Bmp7	Fxyd5	Hhip	Actg2	Ripor2	Nov	Sp100	Il18r1	C3
166	Bmp7	Pdgfrb	Cd55	Zbtb16	Crispld2	Fxyd1	Pla1a	Ripor2	Eya2	Pappa2	Apela	Lef1	Lrrc15	Postn
167	Lef1	Zbtb16	Gldn	Csrp2	Lrrc15	Enpp2	Mitf	Corin	Sorl1	Cyp4b1	Col23a1	Scara5	Zbtb16	Tnn
168	Col15a1	Rasgrp2	Smoc1	Edn1	Col23a1	Fst	Fst	Fam105a	Scn7a	Sorbs1	Sbspon	Bmp4	Rftn1	Sorbs2
169	Col5a3	Gda	Col11a1	Gbp2	Alpl	Galnt15	Emb	Rasgrp2	Hhip	Glipr1	Mpped2	Corin	Ifi204	Il6
170	Lamc3	Alpl	Nt5e	Rasgrp2	Slc26a7	Plpp3	Osr2	Htra1	Osr2	Lamc3	Mt1	AC149090.1	Itih5	Corin
171	Cd34	C3	Cntn1	Aspn	Ltbp1	Actg2	Col12a1	Nav2	Nkd2	Plagl1	Col12a1	Rnf213	C3	Ankrd1
172	Cyp4b1	Mt2	Bpgm	Col4a2	Efhd1	Maob	Mest	Lef1	Cyp4b1	Mitf	Wisp2	Cntn1	Ptprz1	Zfp536
173	Corin	Slc38a1	Chst8	Alpl	Galnt15	Spon1	Ahr	Plet1	Ripor2	Lockd	Tm4sf1	Inhba	Grb14	Cadm3
174	Cntn1	Kcnk5	Grb14	Smoc1	Apela	Il18r1	Fbn1	Ptch2	Lmcd1	Bmp4	Slc26a7	Negr1	Bmp7	Gda
175	Zbtb16	Mitf	Corin	Corin	Ifi203	Gch1	Sp100	Scn7a	Fam105a	Sorl1	F5	Nnat	Cd55	Ogn
176	Trps1	Lef1	Nav2	Crispld2	Smoc1	Apela	Gbp2	Cav1	Ptch1	Cpe	Ripor2	Chodl	Prss35	Akap12
177	F13a1	Cd55	Ifi202b	Lef1	Ntng1	Alpl	Ugdh	Cpe	H19	AC149090.1	Cilp	Bmp7	Bcl2l11	Sorl1
178	Adamts5	Chodl	Tubb4a	Bmp7	Fbln7	Rasgrp2	Hmox1	Mmp13	Aspn	Slc26a7	Gng2	Tpm1	Cntn1	Gng2
179	Adam23	Plekha4	Nkd2	Maob	C3	Plscr4	Tslp	Col5a3	Col15a1	Slc35f1	Smoc1	Lamc3	Col23a1	Edn1
180	Acta2	Ltbp1	Lef1	Lamc3	Hhip	Pla1a	Ifi205	Pcolce2	Bcl2	Hhip	Col11a1	Dsp	Mt1	Cd82
181	Tnxb	Corin	Cytip	Ncald	F5	Esr1	Mmp3	Lamc3	Col7a1	Nnat	Emb	Pla1a	Wisp2	Tnxb
182	Cd82	Dkk2	Eya2	Ulbp1	Nav2	Dkk2	Col7a1	Galnt15	Wisp2	Ndnf	Gap43	Gap43	Slco2b1	Itih5
183	Negr1	Bmp7	Mitf	Tslp	Eya2	Scn7a	Tmem100	Col11a1	Mmp11	Camk4	Thbs4	Pcolce2	Rspo3	Sbspon
184	Ltbp4	Lamc3	Thbs4	Gng2	Col11a1	Nrn1	Ifi204	Tgfbr1	Angptl1	Eya2	Akap12	Slc35f1	Clu	Grb14
185	Il6	Htra1	Lrrc15	Itih5	Fxyd6	Slc26a7	Nt5e	Sp100	Apoe	Maob	Lockd	Apela	Tnn	D16Ertd472e
186	Gda	Tubb4a	Cav1	Dpep1	Cfh	Vamp5	Zfp536	Apela	Grk3	Ntng1	Postn	Lmcd1	Chodl	Mmp11
187	Col23a1	H19	Ripor2	Eya2	Actg2	Lockd	Cd34	Col23a1	Esr1	Tubb4a	Mest	Pappa2	Col12a1	Gfra2
188	Il1rl1	Scn7a	Nrn1	Apela	Slc38a1	Sp100	Cdc42ep3	Nnat	Hs3st3b1	Chst8	Dkk2	Il6ra	Il6ra	Fxyd6
189	Ncald	Smoc1	Cpe	Cfh	Il6	Nav2	Il6ra	Pappa2	Ptch2	Col5a3	Itga4	Apoe	Runx3	Matn2
190	Mettl24	Cntn1	Grem1	Ar	Ifi205	Slc35f1	Cyp26b1	Sorl1	Zfp536	Cd82	Tnn	Slc26a7	Smoc1	Steap4
191	Rasgrp2	Ahr	Lamc3	Cd82	Akap12	Hhip	Rnf213	Slc35f1	Mitf	Ptch2	Ddx60	Lrrc15	Slc38a1	Plagl1
192	Sod2	Ncald	Cspg4	Spon1	Col15a1	Pcolce2	Scn7a	Cyp4b1	Trps1	Dsp	Slc38a1	Ntng1	Trps1	Col12a1
193	Ifi202b	Tnxb	Sorl1	Ogn	Tgfbr1	Col23a1	Igf1	Eya2	Htra1	Nkd2	Spon1	Cyp4b1	Slc26a7	Gm26545
194	Cspg4	Actg2	Hhip	Vamp5	Kcnk5	Tmem100	Casp4	Bcl2	Pdgfrb	Col11a1	Lsmem1	Tubb4a	Apoe	Igf1
195	Serping1	Acta2	Rasgrp2	Sorbs1	Gbp2	Col7a1	Neil3	Ntng1	Mt1	Mt2	Casp4	Acta2	Serping1	Hpgd
196	Steap4	Gm16685	Apela	Ptn	Lsmem1	Bcl2l11	Il6	Nt5e	Crispld2	Egfl6	Slfn5	Cmah	Ltbp1	Ifi204
197	Cfh	AC149090.1	Crispld2	Slc26a7	Scn7a	Maf	Anxa3	Slc26a7	Entpd1	Pear1	Ncald	Prdm1	Scn7a	Sfrp1
198	Col11a1	Plpp3	Maob	Slc35f1	Igfbp5	Cyp4b1	Car8	Akap12	Eln	Clu	Col7a1	Col11a1	Tubb4a	Fbln7
199	Mt1	Cyp4b1	Ncald	Tubb4a	Carmn	Cpe	Ogn	Mmp11	Dkk2	Cav1	Fbln7	Rspo3	Alpl	Fxyd1
200	Cmah	Entpd1	Pcolce2	Col23a1	Ifi207	Sorbs1	Prex1	Ndnf	Cilp	Slfn5	Steap4	Gclc	Ddx60	Ifi205
201	Ar	Ifi204	Hs3st3b1	Mmp11	Gch1	Dock5	Col5a3	Tubb4a	Rspo3	Htra1	Itga1	Sorl1	Emb	Ddx60
202	Eya2	Gclc	Slc38a1	Mettl24	Slc16a6	Ddx60	Mmp11	Ulbp1	Mettl24	Mmp11	Ptch2	Hs3st3b1	Ifi205	Angptl1
203	Angptl1	Eya2	Zeb2	Actg2	Dsp	Sorbs2	Csrp2	Rspo3	Plet1	Nav2	Ulbp1	Gnas	Slc35f1	Gclc
204	Maob	Ntng1	Camk4	Nt5e	Steap4	Chst8	Akap12	Ptch1	Ahr	Fbln7	Ptprz1	Zeb2	Mylk	Glipr1
205	Nav2	Fam198b	Ntng1	Gclc	Gclc	Ptch1	Ulbp1	Pdgfrb	AC149090.1	Tnn	F13a1	Thsd7a	Car8	Car8
206	Nov	Hhip	Slc26a7	Hhip	Fst	Fam105a	Itga4	Rftn1	Ogn	Efemp1	Nnat	Grk3	Sfrp4	Fam198b
207	Slc35f1	Col23a1	Cd82	Serping1	Cav1	Il6ra	Il1rl1	Nkd2	Mest	Grk3	Tgfbr1	Maf	Tm4sf1	Gm16685
208	Hs3st3b1	C1qtnf3	Slc35f1	Nkd2	Clu	Cd55	Col18a1	AC149090.1	Grb14	Rspo3	Pla1a	Igf1	Hmox1	Trim30d
209	Ifi204	Ripor2	Ar	AC149090.1	Fxyd5	Ifi207	Kcnk5	Plscr4	Slfn5	Gda	Gm16685	Mmp11	Mpped2	Grem1
210	Tm4sf1	Tpm1	Rab27b	Maf	Ifi204	Ndnf	Ankrd1	Mitf	Prex1	Adgrg6	Cd82	Plac8	Tshz2	Lsmem1
211	Ifi205	Ptch1	Htra1	Cyp4b1	Car8	Itga1	B4galt5	Cthrc1	Runx3	Col7a1	Plscr4	Slc38a1	C1qtnf3	Kcnk5
212	Ugdh	Pappa2	Col18a1	Tmem100	Gm16685	Mmp11	Adamts5	Fgd5	Sfrp4	Ptprz1	Col5a3	Adgrg6	Ogn	Fbln5
213	Pappa2	Nav2	Ahr	Mylk	Col4a1	Grk3	Gm16685	Itga1	Mpped2	Mt1	Hs6st2	Tslp	Kcnk5	Plet1
214	C3	Rab27b	Ndnf	Rab27b	Nnat	Gap43	Itih5	Mettl24	Bpgm	Ptch1	Ankrd1	Nkd2	Gfra2	Cmah
215	Col4a2	Lmcd1	C1qtnf3	Hs3st3b1	Ncald	Aspn	Col8a1	Zeb2	Cmah	Zfp536	Fst	Spon1	Fxyd1	Mmp3
216	Sorbs1	Mef2c	Maf	Nav2	Il1rl1	Ptch2	Fbln5	Grk3	Tm4sf1	Mettl24	Col8a1	Mef2c	Dkk2	Scn7a
217	Mmp3	Cdc42ep3	Dkk2	Il18r1	D16Ertd472e	Tslp	Plagl1	Grem1	C1qtnf3	Tm4sf1	Sfrp1	Pdgfrb	Cthrc1	B4galt5
218	Ntng1	Ifi207	Lsmem1	Emb	Tpm1	Hs6st2	Pear1	Trps1	Ltbp4	Trps1	Runx3	Tmem100	Tgfbr1	Slc38a1
219	Lmcd1	Negr1	Fam198b	Ndnf	Ptch2	Cmah	Gfra2	Scara5	Efemp1	Fam105a	Fxyd5	Steap4	Col15a1	Rnf213
220	Scn7a	Cfh	Grk3	Fam198b	Cspg4	Zfp536	Cmah	Spon1	Clu	Negr1	Nkd2	Ahr	Ifi203	Ulbp1
221	Plscr4	Sfrp4	Mpped2	Pcolce2	Plekha4	Kcnk5	Bcl2l11	Zfp536	Negr1	Tgfbr1	Cdc42ep3	Trps1	Fbn1	Il1rl1
222	Gm16685	Zfp536	Mef2c	Cpe	Col8a1	Ripor2	Col27a1	Ar	Spon1	Ankrd1	Sfrp4	Zfp536	Efemp1	Gap43
223	Ifi207	Slc35f1	Mmp11	Adgrg6	Sfrp4	Itga4	Glipr1	Grb14	Itih5	Bcl2	Matn2	Mettl24	Negr1	Anxa3
224	Dkk2	Tmem100	Rspo3	Ptch1	Ppp1r14a	Col12a1	Gap43	Ptn	Ar	Fgd5	Nrn1	Vamp5	Aspn	Ifi202b
225	B4galt5	Chst8	Itga4	Sod2	Plscr4	Plekha4	Ddx60	Cd55	Mef2c	Itga4	Sp100	Runx3	Nrn1	Col8a1
226	Tslp	Ndnf	Runx3	Lmcd1	Trim30d	Mef2c	Grem1	Bpgm	Col11a1	Entpd1	Bcl2l11	Gm26522	Thsd7a	Col5a3
227	Mpped2	Stat5a	Dock5	Ripor2	Gm26545	Gng2	Adgrg6	Mpped2	Adam23	Runx3	Pear1	Ptprz1	Fst	Gbp2
228	Meg3	Sorbs1	Ptch1	Stat5a	B4galt5	Ank3	Sfrp4	Plagl1	Ankrd1	Apoe	Adamts5	Grem1	Sbspon	Tm4sf1
229	Ptch2	Ereg	Ptprz1	Grk3	Il6ra	Fgd5	Dab2	Mylk	Vamp5	Mpped2	Grem1	Lockd	Fbln7	Sfrp4
230	Il6ra	Tslp	Mylk	Rspo3	Col5a3	Ahr	Camk4	Mest	Mylk	Prdm1	D16Ertd472e	Crispld2	Mmp3	Adamts5
231	Bcl2	Grk3	Prex1	Zfp536	Glipr1	Stat5a	Ifi207	Ankrd1	Akap12	Mef2c	Col15a1	Ar	Adam23	Cpne5
232	Anxa3	Ogn	Gng2	Pdgfrb	Ugdh	Prdm1	Lsmem1	Itga4	Tnxb	Abcc9	Col18a1	Col27a1	Fgd5	Camk4
233	Gm26545	Adamts5	Negr1	Apoe	Dpep1	Ulbp1	Tm4sf1	Apoe	Grem1	Bpgm	Glipr1	Entpd1	Sorl1	Adgrg6
234	Lsmem1	Nt5e	Zfp536	Bcl2	Ank3	Entpd1	Gm26545	Entpd1	Mt2	Prex1	Prdm1	Ankrd1	Gnas	Hs6st2
235	Fxyd1	Zeb2	Mettl24	Trps1	Sorbs1	Crispld2	Cpe	Prex1	Nov	Cthrc1	Plpp3	Itga4	Csrp2	Cyp26b1
236	Pear1	Hs3st3b1	AC149090.1	Fgd5	Plpp3	Runx3	Fam198b	Runx3	Rftn1	Grem1	Camk4	Bcl2	Camk4	Casp4
237	Col4a1	Mettl24	Trps1	Dock5	Mt1	Sod2	Plpp3	Thsd7a	Ptn	Mylk	Ereg	Ifi203	Sod2	Bpgm
238	Stat5a	Ar	Entpd1	Runx3	Sfrp1	Rspo3	Tshz2	Dock5	Csrp2	Ar	Bpgm	Dock5	Prex1	Tshz2
239	Col8a1	Mpped2	Bcl2l11	Prdm1	Anxa3	Glipr1	Rftn1	Adgrg6	Plagl1	Crispld2	Dock5	Prex1	Sfrp1	Fst
240	Plpp3	Bcl2	Vamp5	Matn2	Mmp3	Ltbp1	Clu	Mef2c	Col12a1	Grb14	Hpgd	Mest	Esr1	Maf
241	Plekha4	Trps1	Thsd7a	Entpd1	Serping1	Cthrc1	Fxyd1	Gng2	Fbn1	Nov	Inhba	Mpped2	Meg3	Plpp3
242	Fbln5	Apoe	Ankrd1	Prex1	Hmox1	Serping1	Gclc	Prdm1	Cthrc1	Akr1c18	Ank3	Mylk	Spon1	Cpe
243	Apoe	Esr1	Inhba	Mef2c	Hs6st2	Thsd7a	Maf	Crispld2	Igf1	Dock5	Eln	Sbspon	Dab2	Meg3
244	Tshz2	Fxyd5	Ltbp1	Ltbp1	Tshz2	Rftn1	Meg3	Vamp5	Abcc9	Gng2	Tpm1	Tnfsf8	Gm47662	Ank3
245	Esr1	Tshz2	Tpm1	Zeb2	Cyp26b1	Rnf213	Hpgd	Matn2	Gnas	Vamp5	Col27a1	Ltbp1	Gm26522	Hmox1
246	Fxyd5	Fgd5	Prdm1	Thsd7a	Meg3	Zeb2	Ank3	Gnas	Postn	Gnas	Meg3	Matn2	Ugdh	Col27a1
